# Supplementary material for: Analysis of liver miRNA in Hu sheep with different residual feed intake
Source: Front Genet. 2023 Oct 19;14:1113411. doi: 10.3389/fgene.2023.1113411 (PMC10620975; doi:10.3389/fgene.2023.1113411)
Supplement: Supplementary file 1 [file Table2.XLSX]

## Sheet: Sheet1
Table S2 Identification of all known miRNAs information;
sRNA.readcount	HR1.readcount	HR2.readcount	HR3.readcount	LR1.readcount	LR2.readcount	LR3.readcount
oar-miR-148a	2885255	1771013	2178809	3049001	7921051	1323994
oar-miR-30a-5p	148289	263026	615332	216858	10865	331408
oar-miR-143	152191	148089	251780	198268	48537	222629
oar-let-7f	156004	257889	316766	230807	10708	209883
oar-miR-21	91378	154087	288337	146966	4185	246163
oar-miR-26a	110562	187102	334332	169293	7503	203848
oar-let-7g	79724	154746	221241	128678	2823	151576
oar-let-7i	41199	67398	76638	65725	3337	63451
oar-miR-194	22061	41269	127030	31212	668	97316
oar-miR-99a	25294	39918	67596	46265	5343	59895
oar-miR-30d	26530	36187	63525	35305	1859	49657
oar-let-7a	22302	47909	72644	31655	1628	48278
oar-miR-26b	12053	19955	39497	19711	779	25659
oar-miR-152	12368	15734	39178	16335	471	29267
oar-miR-199a-3p	7499	17692	29190	11512	112	23267
oar-let-7b	8185	14867	26117	13121	837	18762
oar-miR-127	11234	11442	15021	14007	1094	12317
oar-miR-25	7202	12839	18043	11642	449	13421
oar-miR-191	5972	10425	22663	10334	197	13983
oar-miR-30c	4004	6582	16779	6386	242	11643
oar-let-7c	4460	8025	11506	6864	365	8907
oar-miR-30a-3p	4091	6238	9032	6860	3078	5485
oar-miR-30b	2877	5183	14577	5164	52	9625
oar-miR-29a	2647	5935	11939	4169	99	9145
oar-miR-379-5p	5795	3713	6717	5829	1855	5452
oar-miR-22-3p	2787	5535	9843	4497	168	8033
oar-miR-125b	2553	6366	9696	4455	68	8155
oar-miR-103	3748	5496	14548	4980	46	7567
oar-miR-10b	1696	4150	3850	6593	1481	3486
oar-miR-200a	1922	3884	5643	2661	117	8679
oar-miR-10a	3351	5519	6047	4992	1332	4592
oar-miR-23b	2825	3783	8633	4147	152	6169
oar-miR-23a	2286	3443	8935	3571	82	5794
oar-miR-374b	1415	2591	9668	2140	21	6895
oar-miR-200b	1544	3554	4194	2167	20	5040
oar-miR-181a	1986	2363	5516	2469	30	4279
oar-miR-27a	1636	2589	4662	2024	66	3610
oar-miR-374a	917	1381	5663	1158	38	3135
oar-miR-411a-5p	1352	1200	2714	1398	31	2296
oar-miR-16b	690	1213	3480	1385	18	2175
oar-let-7d	784	1429	2827	1276	45	1916
oar-miR-107	456	886	2171	563	13	1320
oar-miR-17-5p	342	654	2117	454	7	1422
oar-miR-106b	308	442	1360	378	5	1244
oar-miR-409-3p	587	586	558	681	112	656
oar-miR-218a	507	497	567	595	102	689
oar-miR-494-3p	247	443	880	391	1	718
oar-miR-3958-3p	390	382	574	474	13	575
oar-miR-19b	263	375	1168	284	4	725
oar-miR-29b	225	313	658	304	65	522
oar-miR-150	235	213	539	356	7	501
oar-miR-221	223	453	424	251	3	582
oar-miR-493-5p	269	379	444	334	7	448
oar-miR-382-3p	334	362	407	442	11	303
oar-miR-133	270	345	642	258	16	338
oar-miR-369-3p	165	235	487	202	0	354
oar-miR-381-3p	279	130	158	241	124	164
oar-miR-3959-5p	134	196	316	224	2	266
oar-miR-495-3p	205	141	239	196	41	204
oar-miR-409-5p	125	165	251	213	3	221
oar-miR-493-3p	159	122	181	169	26	184
oar-miR-370-3p	134	161	170	133	14	204
oar-miR-200c	54	126	173	63	2	282
oar-miR-380-3p	133	143	241	172	12	138
oar-miR-362	50	85	232	96	1	193
oar-miR-136	63	31	155	53	4	150
oar-miR-487b-3p	54	71	118	98	2	104
oar-miR-543-3p	89	80	108	95	16	84
oar-miR-379-3p	82	79	134	66	4	97
oar-miR-432	73	48	83	69	4	83
oar-miR-106a	43	64	179	31	0	113
oar-miR-411a-3p	36	56	98	59	6	78
oar-miR-382-5p	53	47	70	67	7	61
oar-miR-655-3p	56	49	77	64	2	68
oar-miR-411b-5p	38	47	99	39	1	84
oar-miR-412-3p	45	33	70	47	1	56
oar-miR-154b-5p	22	36	63	39	1	62
oar-miR-376e-3p	23	27	56	27	0	59
oar-miR-3959-3p	51	26	48	25	4	50
oar-miR-539-3p	16	25	53	23	0	50
oar-miR-323c	28	21	30	39	2	22
oar-miR-376c-3p	23	17	45	18	0	44
oar-miR-758-3p	4	11	29	19	1	41
oar-miR-485-5p	23	21	36	23	3	30
oar-miR-154a-3p	19	18	43	27	0	21
oar-miR-329b-3p	11	22	30	15	0	32
oar-miR-485-3p	6	12	11	15	0	32
oar-miR-410-3p	4	8	31	11	1	34
oar-miR-3955-5p	26	19	37	18	2	24
oar-miR-369-5p	6	13	27	15	0	24
oar-miR-323a-3p	11	9	15	20	0	15
oar-miR-134-5p	7	10	16	8	0	21
oar-miR-433-3p	11	12	15	9	0	19
oar-miR-299-5p	8	4	5	5	0	14
oar-miR-1197-3p	9	5	11	7	0	11
oar-miR-376b-3p	8	10	11	4	0	10
oar-miR-376c-5p	12	6	3	2	1	8
oar-miR-376d	2	3	11	2	0	9
oar-miR-665-3p	4	2	2	4	0	7
oar-miR-544-5p	3	2	12	3	0	7
oar-miR-376e-5p	3	2	8	2	0	8
oar-miR-487a-3p	3	7	3	4	0	6
oar-miR-376a-5p	4	1	6	3	0	6
oar-miR-1185-5p	2	0	8	4	0	5
oar-miR-299-3p	2	0	3	1	0	6
oar-miR-3955-3p	1	0	1	1	1	5
oar-miR-3956-5p	2	1	2	4	0	2
oar-miR-487b-5p	4	0	0	2	0	4
oar-miR-487a-5p	0	0	2	3	0	3
oar-miR-370-5p	1	0	4	1	0	4
oar-miR-668-3p	2	1	2	3	0	2
oar-miR-3957-5p	1	0	0	3	0	2
oar-miR-380-5p	5	1	4	1	0	2
oar-miR-541-5p	2	3	3	0	0	3
oar-miR-154b-3p	1	0	3	0	0	3
oar-miR-495-5p	0	1	2	1	0	2
oar-miR-377-3p	1	2	0	1	0	2
oar-miR-431	0	1	1	1	0	2
oar-miR-494-5p	0	0	0	0	0	3
oar-miR-376a-3p	1	0	4	1	0	1
oar-miR-1185-3p	1	0	0	0	0	2
oar-miR-329a-3p	0	2	3	0	0	1
oar-miR-3957-3p	0	1	1	0	0	1
oar-miR-154a-5p	0	0	1	0	0	1
oar-miR-543-5p	0	0	1	1	0	0
oar-miR-411b-3p	0	0	0	0	0	1
oar-miR-329a-5p	0	0	0	0	0	1
oar-miR-323a-5p	0	0	0	0	0	1
oar-miR-1193-5p	0	0	0	0	0	1
oar-miR-3958-5p	0	0	0	1	0	0
oar-miR-329b-5p	1	2	1	0	0	0
oar-miR-539-5p	0	0	2	0	0	0
oar-miR-496-3p	1	1	0	0	0	0
oar-miR-323b	1	1	0	0	0	0
oar-miR-134-3p	1	1	0	0	0	0
oar-miR-665-5p	0	1	0	0	0	0
oar-miR-541-3p	0	1	0	0	0	0
oar-miR-412-5p	0	1	0	0	0	0
oar-miR-3956-3p	0	1	0	0	0	0
