# Supplementary material for: Analysis of liver miRNA in Hu sheep with different residual feed intake
Source: Front Genet. 2023 Oct 19;14:1113411. doi: 10.3389/fgene.2023.1113411 (PMC10620975; doi:10.3389/fgene.2023.1113411)
Supplement: Supplementary file 2 [file Table3.XLSX]

## Sheet: Sheet1
Table S3 Identification of all novel miRNAs information
sRNA.readcount	HR1.readcount	HR2.readcount	HR3.readcount	LR1.readcount	LR2.readcount	LR3.readcount
novel_31	1436	2368	2347	1815	127	2865
novel_50	1078	1159	2019	1368	553	1296
novel_41	1060	809	1220	2526	433	988
novel_96	138	163	230	172	13	287
novel_78	114	120	319	183	10	273
novel_88	134	153	295	121	25	217
novel_368	49	132	174	101	4	128
novel_124	42	39	103	36	1	103
novel_104	35	122	140	46	2	100
novel_115	90	102	179	55	13	79
novel_502	25	151	0	0	1	69
novel_117	31	36	60	44	2	43
novel_153	20	37	54	10	0	34
novel_148	14	27	45	14	11	32
novel_171	0	19	10	19	0	30
novel_323	6	10	22	21	0	25
novel_521	13	15	38	22	2	23
novel_352	18	20	23	34	2	21
novel_163	7	11	23	14	0	21
novel_449	21	29	24	24	11	19
novel_328	11	2	11	12	1	19
novel_152	19	5	23	29	0	18
novel_184	11	8	7	4	0	17
novel_341	7	7	14	7	1	15
novel_286	16	28	19	25	6	14
novel_345	19	8	38	14	7	11
novel_473	6	6	14	2	0	8
novel_154	7	7	14	21	0	7
novel_551	5	3	15	6	0	7
novel_483	1	3	3	2	0	7
novel_392	8	7	15	16	2	6
novel_517	3	6	12	7	2	6
novel_284	5	5	10	6	0	6
novel_458	0	2	5	6	0	6
novel_569	1	7	10	4	0	6
novel_306	7	2	10	3	0	6
novel_354	3	0	12	0	0	6
novel_417	3	7	6	5	0	5
novel_215	0	2	8	2	0	5
novel_288	5	3	10	8	7	4
novel_346	8	4	6	13	0	4
novel_530	2	3	3	7	0	4
novel_489	2	2	3	4	0	4
novel_523	0	1	1	0	0	4
novel_562	1	0	0	0	0	4
novel_175	0	16	11	16	1	3
novel_226	1	3	3	3	0	3
novel_311	1	1	0	3	0	3
novel_363	0	0	3	1	0	3
novel_553	2	0	1	1	0	3
novel_234	1	1	3	0	0	3
novel_295	1	2	2	0	0	3
novel_280	4	17	2	10	8	2
novel_467	0	4	6	2	1	2
novel_356	1	4	9	2	0	2
novel_370	1	1	2	2	0	2
novel_400	3	3	0	2	0	2
novel_378	0	0	4	1	0	2
novel_432	0	1	2	1	0	2
novel_355	0	1	1	1	0	2
novel_471	1	4	5	0	0	2
novel_182	0	1	3	0	0	2
novel_450	0	3	2	0	0	2
novel_516	0	1	1	0	0	2
novel_324	0	1	0	0	0	2
novel_409	1	0	0	0	0	2
novel_160	0	0	0	0	0	2
novel_497	1	0	4	0	2	1
novel_533	1	0	1	7	1	1
novel_217	0	0	2	4	0	1
novel_336	1	12	4	3	0	1
novel_337	0	2	2	3	0	1
novel_285	3	3	1	3	0	1
novel_219	0	3	2	2	0	1
novel_547	2	2	1	2	0	1
novel_246	0	1	1	2	0	1
novel_537	1	1	0	2	0	1
novel_425	5	1	3	1	0	1
novel_436	2	1	2	1	0	1
novel_394	0	1	2	1	0	1
novel_298	0	1	1	1	0	1
novel_431	0	0	0	1	0	1
novel_412	0	3	3	0	0	1
novel_478	0	3	3	0	0	1
novel_231	1	2	3	0	0	1
novel_256	0	0	2	0	0	1
novel_308	0	0	2	0	0	1
novel_398	1	1	1	0	0	1
novel_477	1	1	0	0	0	1
novel_278	0	0	0	0	0	1
novel_240	9	0	0	10	0	0
novel_474	0	5	11	4	0	0
novel_191	4	6	6	4	0	0
novel_227	5	2	6	3	0	0
novel_330	0	2	0	3	0	0
novel_509	0	2	0	3	0	0
novel_493	0	0	1	1	0	0
novel_572	0	2	0	1	0	0
novel_505	0	0	0	1	0	0
novel_507	0	0	0	1	0	0
novel_567	0	0	0	1	0	0
novel_552	1	2	3	0	0	0
novel_545	1	1	3	0	0	0
novel_237	0	1	3	0	0	0
novel_484	0	0	3	0	0	0
novel_242	1	0	2	0	0	0
novel_282	0	0	2	0	0	0
novel_550	0	0	2	0	0	0
novel_563	2	4	1	0	0	0
novel_188	1	1	1	0	0	0
novel_250	0	1	1	0	0	0
novel_258	0	1	1	0	0	0
novel_526	1	0	1	0	0	0
novel_541	0	0	1	0	0	0
novel_557	0	0	1	0	0	0
novel_393	0	2	0	0	0	0
novel_321	1	0	0	0	0	0
