# Supplementary material for: Analysis of liver miRNA in Hu sheep with different residual feed intake
Source: Front Genet. 2023 Oct 19;14:1113411. doi: 10.3389/fgene.2023.1113411 (PMC10620975; doi:10.3389/fgene.2023.1113411)
Supplement: Supplementary file 5 [file Table4.XLSX]

## Sheet: Sheet1
Table S4 Top 20 expressed novel miRNAs information
sRNA.readcount	HR1.readcount	sRNA.readcount	HR2.readcount	sRNA.readcount	HR3.readcount	sRNA.readcount	LR1.readcount	sRNA.readcount	LR2.readcount	sRNA.readcount	LR3.readcount
novel_31	1436	novel_31	2368	novel_31	2347	novel_41	2526	novel_50	553	novel_31	2865
novel_50	1078	novel_50	1159	novel_50	2019	novel_31	1815	novel_41	433	novel_50	1296
novel_41	384	novel_41	809	novel_41	1220	novel_50	1368	novel_31	127	novel_41	988
novel_96	138	novel_96	163	novel_78	319	novel_78	183	novel_88	25	novel_96	287
novel_88	134	novel_88	153	novel_88	295	novel_96	172	novel_96	13	novel_78	273
novel_78	114	novel_502	151	novel_96	230	novel_88	121	novel_115	13	novel_88	217
novel_115	90	novel_368	132	novel_115	179	novel_368	101	novel_449	11	novel_368	128
novel_368	49	novel_104	122	novel_368	174	novel_115	55	novel_148	11	novel_124	103
novel_124	42	novel_78	120	novel_104	140	novel_104	46	novel_78	10	novel_104	100
novel_104	35	novel_115	102	novel_124	103	novel_117	44	novel_280	8	novel_115	79
novel_117	31	novel_124	39	novel_117	60	novel_124	36	novel_345	7	novel_502	69
novel_502	25	novel_153	37	novel_153	54	novel_352	34	novel_288	7	novel_117	43
novel_449	21	novel_117	36	novel_148	45	novel_152	29	novel_286	6	novel_153	34
novel_153	20	novel_449	29	novel_521	38	novel_286	25	novel_368	4	novel_148	32
novel_152	19	novel_286	28	novel_345	38	novel_449	24	novel_104	2	novel_171	30
novel_345	19	novel_148	27	novel_449	24	novel_521	22	novel_117	2	novel_323	25
novel_352	18	novel_352	20	novel_352	23	novel_323	21	novel_352	2	novel_521	23
novel_286	16	novel_171	19	novel_163	23	novel_154	21	novel_521	2	novel_352	21
novel_148	14	novel_280	17	novel_152	23	novel_171	19	novel_392	2	novel_163	21
novel_521	13	novel_175	16	novel_323	22	novel_392	16	novel_517	2	novel_449	19
