# Supplementary material for: Analysis of liver miRNA in Hu sheep with different residual feed intake
Source: Front Genet. 2023 Oct 19;14:1113411. doi: 10.3389/fgene.2023.1113411 (PMC10620975; doi:10.3389/fgene.2023.1113411)
Supplement: Supplementary file 6 [file Table1.XLSX]

## Sheet: Sheet1
Table S1 Raw data filtering information
Sample	total reads	N% > 10%	low quality	5 adapter contamine	3 adapter null or insert null	with ployA/T/G/C	clean reads
LR1	11585179 (100.00%)	131 (0.00%)	41648 (0.36%)	193 (0.00%)	113848 (0.98%)	3728 (0.03%)	11425631 (98.62%)
LR2	10414448 (100.00%)	93 (0.00%)	24487 (0.24%)	118 (0.00%)	76940 (0.74%)	1188 (0.01%)	10311622 (99.01%)
LR3	11147151 (100.00%)	147 (0.00%)	39733 (0.36%)	317 (0.00%)	131155 (1.18%)	6815 (0.06%)	10968984 (98.40%)
HR1	9959923 (100.00%)	102 (0.00%)	32334 (0.32%)	287 (0.00%)	103726 (1.04%)	3579 (0.04%)	9819895 (98.59%)
HR2	10728970 (100.00%)	128 (0.00%)	40233 (0.37%)	346 (0.00%)	101726 (0.95%)	4584 (0.04%)	10581953 (98.63%)
HR3	15885959 (100.00%)	168 (0.00%)	58079 (0.37%)	494 (0.00%)	135300 (0.85%)	14098 (0.09%)	15677820 (98.69%)
