# Supplementary material for: Analysis of liver miRNA in Hu sheep with different residual feed intake
Source: Front Genet. 2023 Oct 19;14:1113411. doi: 10.3389/fgene.2023.1113411 (PMC10620975; doi:10.3389/fgene.2023.1113411)
Supplement: Supplementary file 7 [file Table5.XLSX]

## Sheet: Sheet1
Table S5 Top 10 miRNAs target gene prediction
miRNA	target_mRNA	target_gene
oar-miR-148a	ENSOART00000000049	ENSOARG00000000048
oar-miR-148a	ENSOART00000000154	ENSOARG00000000147
oar-miR-148a	ENSOART00000000365	ENSOARG00000000345
oar-miR-148a	ENSOART00000000533	ENSOARG00000000493
oar-miR-148a	ENSOART00000000552	ENSOARG00000000518
oar-miR-148a	ENSOART00000000580	ENSOARG00000000543
oar-miR-148a	ENSOART00000000606	ENSOARG00000000549
oar-miR-148a	ENSOART00000000689	ENSOARG00000000646
oar-miR-148a	ENSOART00000000722	ENSOARG00000000673
oar-miR-148a	ENSOART00000000729	ENSOARG00000000681
oar-miR-148a	ENSOART00000000737	ENSOARG00000000685
oar-miR-148a	ENSOART00000000777	ENSOARG00000000728
oar-miR-148a	ENSOART00000000789	ENSOARG00000000729
oar-miR-148a	ENSOART00000000798	ENSOARG00000000749
oar-miR-148a	ENSOART00000000810	ENSOARG00000000759
oar-miR-148a	ENSOART00000000812	ENSOARG00000000760
oar-miR-148a	ENSOART00000001118	ENSOARG00000001033
oar-miR-148a	ENSOART00000001148	ENSOARG00000001078
oar-miR-148a	ENSOART00000001187	ENSOARG00000001109
oar-miR-148a	ENSOART00000001191	ENSOARG00000001102
oar-miR-148a	ENSOART00000001253	ENSOARG00000001174
oar-miR-148a	ENSOART00000001265	ENSOARG00000001189
oar-miR-148a	ENSOART00000001277	ENSOARG00000001199
oar-miR-148a	ENSOART00000001281	ENSOARG00000001185
oar-miR-148a	ENSOART00000001282	ENSOARG00000001187
oar-miR-148a	ENSOART00000001318	ENSOARG00000001232
oar-miR-148a	ENSOART00000001423	ENSOARG00000001326
oar-miR-148a	ENSOART00000001437	ENSOARG00000001333
oar-miR-148a	ENSOART00000001489	ENSOARG00000001389
oar-miR-148a	ENSOART00000001503	ENSOARG00000001404
oar-miR-148a	ENSOART00000001551	ENSOARG00000001446
oar-miR-148a	ENSOART00000001592	ENSOARG00000001485
oar-miR-148a	ENSOART00000001650	ENSOARG00000001533
oar-miR-148a	ENSOART00000001663	ENSOARG00000001544
oar-miR-148a	ENSOART00000001706	ENSOARG00000001588
oar-miR-148a	ENSOART00000001708	ENSOARG00000001591
oar-miR-148a	ENSOART00000001739	ENSOARG00000001615
oar-miR-148a	ENSOART00000001902	ENSOARG00000001768
oar-miR-148a	ENSOART00000001942	ENSOARG00000001806
oar-miR-148a	ENSOART00000001950	ENSOARG00000001818
oar-miR-148a	ENSOART00000001952	ENSOARG00000001815
oar-miR-148a	ENSOART00000001979	ENSOARG00000001841
oar-miR-148a	ENSOART00000001989	ENSOARG00000001849
oar-miR-148a	ENSOART00000002037	ENSOARG00000001895
oar-miR-148a	ENSOART00000002145	ENSOARG00000001994
oar-miR-148a	ENSOART00000002185	ENSOARG00000002030
oar-miR-148a	ENSOART00000002187	ENSOARG00000002031
oar-miR-148a	ENSOART00000002211	ENSOARG00000002047
oar-miR-148a	ENSOART00000002258	ENSOARG00000002094
oar-miR-148a	ENSOART00000002296	ENSOARG00000002126
oar-miR-148a	ENSOART00000002301	ENSOARG00000002131
oar-miR-148a	ENSOART00000002333	ENSOARG00000002166
oar-miR-148a	ENSOART00000002345	ENSOARG00000002174
oar-miR-148a	ENSOART00000002346	ENSOARG00000002178
oar-miR-148a	ENSOART00000002394	ENSOARG00000002219
oar-miR-148a	ENSOART00000002434	ENSOARG00000002223
oar-miR-148a	ENSOART00000002523	ENSOARG00000002331
oar-miR-148a	ENSOART00000002556	ENSOARG00000002357
oar-miR-148a	ENSOART00000002687	ENSOARG00000002470
oar-miR-148a	ENSOART00000002761	ENSOARG00000002545
oar-miR-148a	ENSOART00000002816	ENSOARG00000002601
oar-miR-148a	ENSOART00000002859	ENSOARG00000002637
oar-miR-148a	ENSOART00000002910	ENSOARG00000002679
oar-miR-148a	ENSOART00000002919	ENSOARG00000002690
oar-miR-148a	ENSOART00000002947	ENSOARG00000002721
oar-miR-148a	ENSOART00000002973	ENSOARG00000002747
oar-miR-148a	ENSOART00000002999	ENSOARG00000002767
oar-miR-148a	ENSOART00000003017	ENSOARG00000002789
oar-miR-148a	ENSOART00000003101	ENSOARG00000002863
oar-miR-148a	ENSOART00000003107	ENSOARG00000002873
oar-miR-148a	ENSOART00000003109	ENSOARG00000002874
oar-miR-148a	ENSOART00000003117	ENSOARG00000002875
oar-miR-148a	ENSOART00000003161	ENSOARG00000002920
oar-miR-148a	ENSOART00000003218	ENSOARG00000002970
oar-miR-148a	ENSOART00000003235	ENSOARG00000002985
oar-miR-148a	ENSOART00000003259	ENSOARG00000003010
oar-miR-148a	ENSOART00000003298	ENSOARG00000003042
oar-miR-148a	ENSOART00000003346	ENSOARG00000003084
oar-miR-148a	ENSOART00000003457	ENSOARG00000003185
oar-miR-148a	ENSOART00000003464	ENSOARG00000003189
oar-miR-148a	ENSOART00000003630	ENSOARG00000003342
oar-miR-148a	ENSOART00000003667	ENSOARG00000003377
oar-miR-148a	ENSOART00000003704	ENSOARG00000003412
oar-miR-148a	ENSOART00000003713	ENSOARG00000003416
oar-miR-148a	ENSOART00000003729	ENSOARG00000003430
oar-miR-148a	ENSOART00000003809	ENSOARG00000003501
oar-miR-148a	ENSOART00000003812	ENSOARG00000003507
oar-miR-148a	ENSOART00000003815	ENSOARG00000003504
oar-miR-148a	ENSOART00000003874	ENSOARG00000003567
oar-miR-148a	ENSOART00000003904	ENSOARG00000003589
oar-miR-148a	ENSOART00000003928	ENSOARG00000003592
oar-miR-148a	ENSOART00000003941	ENSOARG00000003629
oar-miR-148a	ENSOART00000003954	ENSOARG00000003643
oar-miR-148a	ENSOART00000004038	ENSOARG00000003718
oar-miR-148a	ENSOART00000004055	ENSOARG00000003734
oar-miR-148a	ENSOART00000004060	ENSOARG00000003737
oar-miR-148a	ENSOART00000004061	ENSOARG00000003730
oar-miR-148a	ENSOART00000004131	ENSOARG00000003803
oar-miR-148a	ENSOART00000004147	ENSOARG00000003814
oar-miR-148a	ENSOART00000004185	ENSOARG00000003848
oar-miR-148a	ENSOART00000004238	ENSOARG00000003901
oar-miR-148a	ENSOART00000004270	ENSOARG00000003928
oar-miR-148a	ENSOART00000004332	ENSOARG00000003980
oar-miR-148a	ENSOART00000004351	ENSOARG00000004003
oar-miR-148a	ENSOART00000004377	ENSOARG00000004022
oar-miR-148a	ENSOART00000004432	ENSOARG00000004076
oar-miR-148a	ENSOART00000004442	ENSOARG00000004084
oar-miR-148a	ENSOART00000004473	ENSOARG00000004103
oar-miR-148a	ENSOART00000004497	ENSOARG00000004131
oar-miR-148a	ENSOART00000004506	ENSOARG00000004143
oar-miR-148a	ENSOART00000004543	ENSOARG00000004175
oar-miR-148a	ENSOART00000004551	ENSOARG00000004182
oar-miR-148a	ENSOART00000004601	ENSOARG00000004227
oar-miR-148a	ENSOART00000004618	ENSOARG00000004239
oar-miR-148a	ENSOART00000004703	ENSOARG00000004318
oar-miR-148a	ENSOART00000004715	ENSOARG00000004319
oar-miR-148a	ENSOART00000004744	ENSOARG00000004357
oar-miR-148a	ENSOART00000004769	ENSOARG00000004372
oar-miR-148a	ENSOART00000004795	ENSOARG00000004405
oar-miR-148a	ENSOART00000004799	ENSOARG00000004410
oar-miR-148a	ENSOART00000004816	ENSOARG00000004424
oar-miR-148a	ENSOART00000004882	ENSOARG00000004489
oar-miR-148a	ENSOART00000004884	ENSOARG00000004487
oar-miR-148a	ENSOART00000004895	ENSOARG00000004503
oar-miR-148a	ENSOART00000004902	ENSOARG00000004505
oar-miR-148a	ENSOART00000004912	ENSOARG00000004509
oar-miR-148a	ENSOART00000005016	ENSOARG00000004610
oar-miR-148a	ENSOART00000005055	ENSOARG00000004647
oar-miR-148a	ENSOART00000005064	ENSOARG00000004654
oar-miR-148a	ENSOART00000005079	ENSOARG00000004658
oar-miR-148a	ENSOART00000005082	ENSOARG00000004670
oar-miR-148a	ENSOART00000005143	ENSOARG00000004728
oar-miR-148a	ENSOART00000005178	ENSOARG00000004754
oar-miR-148a	ENSOART00000005197	ENSOARG00000004775
oar-miR-148a	ENSOART00000005351	ENSOARG00000004908
oar-miR-148a	ENSOART00000005420	ENSOARG00000004977
oar-miR-148a	ENSOART00000005430	ENSOARG00000004990
oar-miR-148a	ENSOART00000005439	ENSOARG00000004987
oar-miR-148a	ENSOART00000005458	ENSOARG00000005012
oar-miR-148a	ENSOART00000005472	ENSOARG00000005023
oar-miR-148a	ENSOART00000005491	ENSOARG00000005038
oar-miR-148a	ENSOART00000005540	ENSOARG00000005086
oar-miR-148a	ENSOART00000005561	ENSOARG00000005103
oar-miR-148a	ENSOART00000005579	ENSOARG00000005121
oar-miR-148a	ENSOART00000005585	ENSOARG00000005124
oar-miR-148a	ENSOART00000005685	ENSOARG00000005216
oar-miR-148a	ENSOART00000005711	ENSOARG00000005238
oar-miR-148a	ENSOART00000005767	ENSOARG00000005283
oar-miR-148a	ENSOART00000005815	ENSOARG00000005331
oar-miR-148a	ENSOART00000005827	ENSOARG00000005346
oar-miR-148a	ENSOART00000005875	ENSOARG00000005384
oar-miR-148a	ENSOART00000005955	ENSOARG00000005465
oar-miR-148a	ENSOART00000005965	ENSOARG00000005469
oar-miR-148a	ENSOART00000005987	ENSOARG00000005493
oar-miR-148a	ENSOART00000005989	ENSOARG00000005498
oar-miR-148a	ENSOART00000006201	ENSOARG00000005691
oar-miR-148a	ENSOART00000006217	ENSOARG00000005707
oar-miR-148a	ENSOART00000006234	ENSOARG00000005722
oar-miR-148a	ENSOART00000006293	ENSOARG00000005780
oar-miR-148a	ENSOART00000006311	ENSOARG00000005789
oar-miR-148a	ENSOART00000006390	ENSOARG00000005870
oar-miR-148a	ENSOART00000006407	ENSOARG00000005886
oar-miR-148a	ENSOART00000006515	ENSOARG00000005992
oar-miR-148a	ENSOART00000006538	ENSOARG00000006003
oar-miR-148a	ENSOART00000006556	ENSOARG00000006034
oar-miR-148a	ENSOART00000006576	ENSOARG00000006025
oar-miR-148a	ENSOART00000006695	ENSOARG00000006157
oar-miR-148a	ENSOART00000006788	ENSOARG00000006241
oar-miR-148a	ENSOART00000006881	ENSOARG00000006327
oar-miR-148a	ENSOART00000006927	ENSOARG00000006370
oar-miR-148a	ENSOART00000006939	ENSOARG00000006377
oar-miR-148a	ENSOART00000007019	ENSOARG00000006454
oar-miR-148a	ENSOART00000007041	ENSOARG00000006478
oar-miR-148a	ENSOART00000007060	ENSOARG00000006495
oar-miR-148a	ENSOART00000007094	ENSOARG00000006528
oar-miR-148a	ENSOART00000007100	ENSOARG00000006536
oar-miR-148a	ENSOART00000007221	ENSOARG00000006642
oar-miR-148a	ENSOART00000007292	ENSOARG00000006701
oar-miR-148a	ENSOART00000007317	ENSOARG00000006733
oar-miR-148a	ENSOART00000007329	ENSOARG00000006743
oar-miR-148a	ENSOART00000007403	ENSOARG00000006806
oar-miR-148a	ENSOART00000007509	ENSOARG00000006907
oar-miR-148a	ENSOART00000007513	ENSOARG00000006899
oar-miR-148a	ENSOART00000007533	ENSOARG00000006931
oar-miR-148a	ENSOART00000007535	ENSOARG00000006935
oar-miR-148a	ENSOART00000007565	ENSOARG00000006959
oar-miR-148a	ENSOART00000007603	ENSOARG00000006993
oar-miR-148a	ENSOART00000007608	ENSOARG00000006991
oar-miR-148a	ENSOART00000007671	ENSOARG00000007051
oar-miR-148a	ENSOART00000007684	ENSOARG00000007056
oar-miR-148a	ENSOART00000007739	ENSOARG00000007114
oar-miR-148a	ENSOART00000007796	ENSOARG00000007160
oar-miR-148a	ENSOART00000007924	ENSOARG00000007288
oar-miR-148a	ENSOART00000007938	ENSOARG00000007300
oar-miR-148a	ENSOART00000007981	ENSOARG00000007335
oar-miR-148a	ENSOART00000008013	ENSOARG00000007363
oar-miR-148a	ENSOART00000008058	ENSOARG00000007405
oar-miR-148a	ENSOART00000008071	ENSOARG00000007418
oar-miR-148a	ENSOART00000008075	ENSOARG00000007420
oar-miR-148a	ENSOART00000008087	ENSOARG00000007429
oar-miR-148a	ENSOART00000008129	ENSOARG00000007467
oar-miR-148a	ENSOART00000008139	ENSOARG00000007474
oar-miR-148a	ENSOART00000008147	ENSOARG00000007486
oar-miR-148a	ENSOART00000008169	ENSOARG00000007505
oar-miR-148a	ENSOART00000008175	ENSOARG00000007510
oar-miR-148a	ENSOART00000008185	ENSOARG00000007507
oar-miR-148a	ENSOART00000008245	ENSOARG00000007573
oar-miR-148a	ENSOART00000008281	ENSOARG00000007604
oar-miR-148a	ENSOART00000008349	ENSOARG00000007673
oar-miR-148a	ENSOART00000008353	ENSOARG00000007676
oar-miR-148a	ENSOART00000008456	ENSOARG00000007770
oar-miR-148a	ENSOART00000008461	ENSOARG00000007766
oar-miR-148a	ENSOART00000008511	ENSOARG00000007819
oar-miR-148a	ENSOART00000008549	ENSOARG00000007851
oar-miR-148a	ENSOART00000008601	ENSOARG00000007900
oar-miR-148a	ENSOART00000008605	ENSOARG00000007906
oar-miR-148a	ENSOART00000008653	ENSOARG00000007946
oar-miR-148a	ENSOART00000008657	ENSOARG00000007949
oar-miR-148a	ENSOART00000008713	ENSOARG00000008001
oar-miR-148a	ENSOART00000008716	ENSOARG00000008003
oar-miR-148a	ENSOART00000008754	ENSOARG00000008038
oar-miR-148a	ENSOART00000008927	ENSOARG00000008195
oar-miR-148a	ENSOART00000008943	ENSOARG00000008214
oar-miR-148a	ENSOART00000008991	ENSOARG00000008268
oar-miR-148a	ENSOART00000009037	ENSOARG00000008299
oar-miR-148a	ENSOART00000009102	ENSOARG00000008367
oar-miR-148a	ENSOART00000009114	ENSOARG00000008370
oar-miR-148a	ENSOART00000009147	ENSOARG00000008411
oar-miR-148a	ENSOART00000009229	ENSOARG00000008477
oar-miR-148a	ENSOART00000009307	ENSOARG00000008550
oar-miR-148a	ENSOART00000009329	ENSOARG00000008572
oar-miR-148a	ENSOART00000009384	ENSOARG00000008614
oar-miR-148a	ENSOART00000009392	ENSOARG00000008620
oar-miR-148a	ENSOART00000009398	ENSOARG00000008634
oar-miR-148a	ENSOART00000009522	ENSOARG00000008738
oar-miR-148a	ENSOART00000009544	ENSOARG00000008762
oar-miR-148a	ENSOART00000009568	ENSOARG00000008785
oar-miR-148a	ENSOART00000009574	ENSOARG00000008790
oar-miR-148a	ENSOART00000009627	ENSOARG00000008838
oar-miR-148a	ENSOART00000009673	ENSOARG00000008880
oar-miR-148a	ENSOART00000009746	ENSOARG00000008942
oar-miR-148a	ENSOART00000009759	ENSOARG00000008957
oar-miR-148a	ENSOART00000009827	ENSOARG00000009017
oar-miR-148a	ENSOART00000009831	ENSOARG00000009024
oar-miR-148a	ENSOART00000009839	ENSOARG00000009032
oar-miR-148a	ENSOART00000009887	ENSOARG00000009080
oar-miR-148a	ENSOART00000009940	ENSOARG00000009128
oar-miR-148a	ENSOART00000009969	ENSOARG00000009155
oar-miR-148a	ENSOART00000009983	ENSOARG00000009171
oar-miR-148a	ENSOART00000009993	ENSOARG00000009181
oar-miR-148a	ENSOART00000010024	ENSOARG00000009208
oar-miR-148a	ENSOART00000010038	ENSOARG00000009220
oar-miR-148a	ENSOART00000010082	ENSOARG00000009263
oar-miR-148a	ENSOART00000010145	ENSOARG00000009322
oar-miR-148a	ENSOART00000010162	ENSOARG00000009340
oar-miR-148a	ENSOART00000010172	ENSOARG00000009345
oar-miR-148a	ENSOART00000010202	ENSOARG00000009373
oar-miR-148a	ENSOART00000010239	ENSOARG00000009399
oar-miR-148a	ENSOART00000010283	ENSOARG00000009441
oar-miR-148a	ENSOART00000010334	ENSOARG00000009490
oar-miR-148a	ENSOART00000010392	ENSOARG00000009536
oar-miR-148a	ENSOART00000010417	ENSOARG00000009565
oar-miR-148a	ENSOART00000010445	ENSOARG00000009594
oar-miR-148a	ENSOART00000010536	ENSOARG00000009676
oar-miR-148a	ENSOART00000010544	ENSOARG00000009686
oar-miR-148a	ENSOART00000010548	ENSOARG00000009692
oar-miR-148a	ENSOART00000010599	ENSOARG00000009736
oar-miR-148a	ENSOART00000010629	ENSOARG00000009770
oar-miR-148a	ENSOART00000010685	ENSOARG00000009822
oar-miR-148a	ENSOART00000010688	ENSOARG00000009824
oar-miR-148a	ENSOART00000010736	ENSOARG00000009863
oar-miR-148a	ENSOART00000010767	ENSOARG00000009897
oar-miR-148a	ENSOART00000010795	ENSOARG00000009920
oar-miR-148a	ENSOART00000010797	ENSOARG00000009925
oar-miR-148a	ENSOART00000010849	ENSOARG00000009968
oar-miR-148a	ENSOART00000010893	ENSOARG00000010012
oar-miR-148a	ENSOART00000010910	ENSOARG00000010025
oar-miR-148a	ENSOART00000010913	ENSOARG00000010030
oar-miR-148a	ENSOART00000010963	ENSOARG00000010076
oar-miR-148a	ENSOART00000010969	ENSOARG00000010080
oar-miR-148a	ENSOART00000011020	ENSOARG00000010127
oar-miR-148a	ENSOART00000011031	ENSOARG00000010138
oar-miR-148a	ENSOART00000011079	ENSOARG00000010182
oar-miR-148a	ENSOART00000011118	ENSOARG00000010217
oar-miR-148a	ENSOART00000011158	ENSOARG00000010258
oar-miR-148a	ENSOART00000011171	ENSOARG00000010268
oar-miR-148a	ENSOART00000011200	ENSOARG00000010296
oar-miR-148a	ENSOART00000011242	ENSOARG00000010332
oar-miR-148a	ENSOART00000011269	ENSOARG00000010343
oar-miR-148a	ENSOART00000011280	ENSOARG00000010365
oar-miR-148a	ENSOART00000011344	ENSOARG00000010415
oar-miR-148a	ENSOART00000011356	ENSOARG00000010428
oar-miR-148a	ENSOART00000011372	ENSOARG00000010451
oar-miR-148a	ENSOART00000011454	ENSOARG00000010527
oar-miR-148a	ENSOART00000011468	ENSOARG00000010539
oar-miR-148a	ENSOART00000011510	ENSOARG00000010578
oar-miR-148a	ENSOART00000011537	ENSOARG00000010603
oar-miR-148a	ENSOART00000011591	ENSOARG00000010657
oar-miR-148a	ENSOART00000011655	ENSOARG00000010711
oar-miR-148a	ENSOART00000011707	ENSOARG00000010762
oar-miR-148a	ENSOART00000011728	ENSOARG00000010782
oar-miR-148a	ENSOART00000011743	ENSOARG00000010792
oar-miR-148a	ENSOART00000011873	ENSOARG00000010911
oar-miR-148a	ENSOART00000011874	ENSOARG00000010921
oar-miR-148a	ENSOART00000011952	ENSOARG00000010986
oar-miR-148a	ENSOART00000011982	ENSOARG00000011014
oar-miR-148a	ENSOART00000012007	ENSOARG00000011036
oar-miR-148a	ENSOART00000012129	ENSOARG00000011149
oar-miR-148a	ENSOART00000012152	ENSOARG00000011176
oar-miR-148a	ENSOART00000012155	ENSOARG00000011180
oar-miR-148a	ENSOART00000012216	ENSOARG00000011233
oar-miR-148a	ENSOART00000012238	ENSOARG00000011254
oar-miR-148a	ENSOART00000012308	ENSOARG00000011317
oar-miR-148a	ENSOART00000012359	ENSOARG00000011368
oar-miR-148a	ENSOART00000012366	ENSOARG00000011373
oar-miR-148a	ENSOART00000012402	ENSOARG00000011407
oar-miR-148a	ENSOART00000012412	ENSOARG00000011419
oar-miR-148a	ENSOART00000012433	ENSOARG00000011436
oar-miR-148a	ENSOART00000012459	ENSOARG00000011455
oar-miR-148a	ENSOART00000012487	ENSOARG00000011482
oar-miR-148a	ENSOART00000012557	ENSOARG00000011545
oar-miR-148a	ENSOART00000012560	ENSOARG00000011553
oar-miR-148a	ENSOART00000012563	ENSOARG00000011551
oar-miR-148a	ENSOART00000012571	ENSOARG00000011559
oar-miR-148a	ENSOART00000012581	ENSOARG00000011563
oar-miR-148a	ENSOART00000012637	ENSOARG00000011620
oar-miR-148a	ENSOART00000012678	ENSOARG00000011653
oar-miR-148a	ENSOART00000012827	ENSOARG00000011796
oar-miR-148a	ENSOART00000012898	ENSOARG00000011858
oar-miR-148a	ENSOART00000012902	ENSOARG00000011861
oar-miR-148a	ENSOART00000012917	ENSOARG00000011864
oar-miR-148a	ENSOART00000013006	ENSOARG00000011957
oar-miR-148a	ENSOART00000013015	ENSOARG00000011966
oar-miR-148a	ENSOART00000013027	ENSOARG00000011975
oar-miR-148a	ENSOART00000013065	ENSOARG00000012013
oar-miR-148a	ENSOART00000013074	ENSOARG00000011997
oar-miR-148a	ENSOART00000013158	ENSOARG00000012097
oar-miR-148a	ENSOART00000013181	ENSOARG00000012117
oar-miR-148a	ENSOART00000013222	ENSOARG00000012156
oar-miR-148a	ENSOART00000013249	ENSOARG00000012182
oar-miR-148a	ENSOART00000013285	ENSOARG00000012205
oar-miR-148a	ENSOART00000013291	ENSOARG00000012223
oar-miR-148a	ENSOART00000013337	ENSOARG00000012264
oar-miR-148a	ENSOART00000013353	ENSOARG00000012281
oar-miR-148a	ENSOART00000013363	ENSOARG00000012291
oar-miR-148a	ENSOART00000013447	ENSOARG00000012370
oar-miR-148a	ENSOART00000013475	ENSOARG00000012396
oar-miR-148a	ENSOART00000013591	ENSOARG00000012500
oar-miR-148a	ENSOART00000013644	ENSOARG00000012548
oar-miR-148a	ENSOART00000013651	ENSOARG00000012553
oar-miR-148a	ENSOART00000013668	ENSOARG00000012564
oar-miR-148a	ENSOART00000013764	ENSOARG00000012654
oar-miR-148a	ENSOART00000013808	ENSOARG00000012703
oar-miR-148a	ENSOART00000013863	ENSOARG00000012747
oar-miR-148a	ENSOART00000013879	ENSOARG00000012768
oar-miR-148a	ENSOART00000013931	ENSOARG00000012811
oar-miR-148a	ENSOART00000013937	ENSOARG00000012820
oar-miR-148a	ENSOART00000013964	ENSOARG00000012849
oar-miR-148a	ENSOART00000014005	ENSOARG00000012875
oar-miR-148a	ENSOART00000014029	ENSOARG00000012907
oar-miR-148a	ENSOART00000014039	ENSOARG00000012915
oar-miR-148a	ENSOART00000014126	ENSOARG00000012992
oar-miR-148a	ENSOART00000014149	ENSOARG00000013019
oar-miR-148a	ENSOART00000014170	ENSOARG00000013032
oar-miR-148a	ENSOART00000014185	ENSOARG00000013044
oar-miR-148a	ENSOART00000014203	ENSOARG00000013065
oar-miR-148a	ENSOART00000014223	ENSOARG00000013090
oar-miR-148a	ENSOART00000014232	ENSOARG00000013096
oar-miR-148a	ENSOART00000014317	ENSOARG00000013169
oar-miR-148a	ENSOART00000014349	ENSOARG00000013194
oar-miR-148a	ENSOART00000014440	ENSOARG00000013278
oar-miR-148a	ENSOART00000014443	ENSOARG00000013283
oar-miR-148a	ENSOART00000014492	ENSOARG00000013325
oar-miR-148a	ENSOART00000014501	ENSOARG00000013334
oar-miR-148a	ENSOART00000014547	ENSOARG00000013374
oar-miR-148a	ENSOART00000014567	ENSOARG00000013391
oar-miR-148a	ENSOART00000014589	ENSOARG00000013407
oar-miR-148a	ENSOART00000014625	ENSOARG00000013443
oar-miR-148a	ENSOART00000014664	ENSOARG00000013474
oar-miR-148a	ENSOART00000014706	ENSOARG00000013525
oar-miR-148a	ENSOART00000014783	ENSOARG00000013586
oar-miR-148a	ENSOART00000014809	ENSOARG00000013611
oar-miR-148a	ENSOART00000014847	ENSOARG00000013645
oar-miR-148a	ENSOART00000014901	ENSOARG00000013690
oar-miR-148a	ENSOART00000014925	ENSOARG00000013716
oar-miR-148a	ENSOART00000014981	ENSOARG00000013768
oar-miR-148a	ENSOART00000015001	ENSOARG00000013782
oar-miR-148a	ENSOART00000015019	ENSOARG00000013800
oar-miR-148a	ENSOART00000015106	ENSOARG00000013877
oar-miR-148a	ENSOART00000015135	ENSOARG00000013902
oar-miR-148a	ENSOART00000015234	ENSOARG00000013990
oar-miR-148a	ENSOART00000015286	ENSOARG00000014041
oar-miR-148a	ENSOART00000015349	ENSOARG00000014098
oar-miR-148a	ENSOART00000015442	ENSOARG00000014180
oar-miR-148a	ENSOART00000015482	ENSOARG00000014209
oar-miR-148a	ENSOART00000015524	ENSOARG00000014251
oar-miR-148a	ENSOART00000015537	ENSOARG00000014263
oar-miR-148a	ENSOART00000015556	ENSOARG00000014283
oar-miR-148a	ENSOART00000015593	ENSOARG00000014319
oar-miR-148a	ENSOART00000015621	ENSOARG00000014344
oar-miR-148a	ENSOART00000015637	ENSOARG00000014351
oar-miR-148a	ENSOART00000015649	ENSOARG00000014368
oar-miR-148a	ENSOART00000015813	ENSOARG00000014525
oar-miR-148a	ENSOART00000016006	ENSOARG00000014706
oar-miR-148a	ENSOART00000016027	ENSOARG00000014725
oar-miR-148a	ENSOART00000016079	ENSOARG00000014772
oar-miR-148a	ENSOART00000016244	ENSOARG00000014922
oar-miR-148a	ENSOART00000016254	ENSOARG00000014926
oar-miR-148a	ENSOART00000016346	ENSOARG00000015019
oar-miR-148a	ENSOART00000016353	ENSOARG00000015027
oar-miR-148a	ENSOART00000016485	ENSOARG00000015147
oar-miR-148a	ENSOART00000016532	ENSOARG00000015190
oar-miR-148a	ENSOART00000016566	ENSOARG00000015226
oar-miR-148a	ENSOART00000016678	ENSOARG00000015325
oar-miR-148a	ENSOART00000016687	ENSOARG00000015335
oar-miR-148a	ENSOART00000016743	ENSOARG00000015380
oar-miR-148a	ENSOART00000016829	ENSOARG00000015465
oar-miR-148a	ENSOART00000016856	ENSOARG00000015495
oar-miR-148a	ENSOART00000016964	ENSOARG00000015593
oar-miR-148a	ENSOART00000017064	ENSOARG00000015681
oar-miR-148a	ENSOART00000017071	ENSOARG00000015687
oar-miR-148a	ENSOART00000017083	ENSOARG00000015695
oar-miR-148a	ENSOART00000017116	ENSOARG00000015722
oar-miR-148a	ENSOART00000017150	ENSOARG00000015747
oar-miR-148a	ENSOART00000017173	ENSOARG00000015774
oar-miR-148a	ENSOART00000017218	ENSOARG00000015816
oar-miR-148a	ENSOART00000017222	ENSOARG00000015819
oar-miR-148a	ENSOART00000017279	ENSOARG00000015868
oar-miR-148a	ENSOART00000017409	ENSOARG00000015987
oar-miR-148a	ENSOART00000017447	ENSOARG00000016020
oar-miR-148a	ENSOART00000017467	ENSOARG00000016039
oar-miR-148a	ENSOART00000017654	ENSOARG00000016213
oar-miR-148a	ENSOART00000017667	ENSOARG00000016224
oar-miR-148a	ENSOART00000017678	ENSOARG00000016223
oar-miR-148a	ENSOART00000017710	ENSOARG00000016257
oar-miR-148a	ENSOART00000017735	ENSOARG00000016282
oar-miR-148a	ENSOART00000017780	ENSOARG00000016325
oar-miR-148a	ENSOART00000017829	ENSOARG00000016366
oar-miR-148a	ENSOART00000017856	ENSOARG00000016394
oar-miR-148a	ENSOART00000017860	ENSOARG00000016401
oar-miR-148a	ENSOART00000017865	ENSOARG00000016406
oar-miR-148a	ENSOART00000017931	ENSOARG00000016465
oar-miR-148a	ENSOART00000017983	ENSOARG00000016505
oar-miR-148a	ENSOART00000018030	ENSOARG00000016555
oar-miR-148a	ENSOART00000018042	ENSOARG00000016562
oar-miR-148a	ENSOART00000018075	ENSOARG00000016593
oar-miR-148a	ENSOART00000018100	ENSOARG00000016620
oar-miR-148a	ENSOART00000018118	ENSOARG00000016624
oar-miR-148a	ENSOART00000018134	ENSOARG00000016644
oar-miR-148a	ENSOART00000018242	ENSOARG00000016752
oar-miR-148a	ENSOART00000018331	ENSOARG00000016829
oar-miR-148a	ENSOART00000018368	ENSOARG00000016866
oar-miR-148a	ENSOART00000018432	ENSOARG00000016922
oar-miR-148a	ENSOART00000018449	ENSOARG00000016937
oar-miR-148a	ENSOART00000018490	ENSOARG00000016970
oar-miR-148a	ENSOART00000018546	ENSOARG00000017034
oar-miR-148a	ENSOART00000018562	ENSOARG00000017047
oar-miR-148a	ENSOART00000018616	ENSOARG00000017101
oar-miR-148a	ENSOART00000018621	ENSOARG00000017105
oar-miR-148a	ENSOART00000018642	ENSOARG00000017119
oar-miR-148a	ENSOART00000018684	ENSOARG00000017167
oar-miR-148a	ENSOART00000018762	ENSOARG00000017233
oar-miR-148a	ENSOART00000018810	ENSOARG00000017278
oar-miR-148a	ENSOART00000018821	ENSOARG00000017283
oar-miR-148a	ENSOART00000018882	ENSOARG00000017342
oar-miR-148a	ENSOART00000018887	ENSOARG00000017348
oar-miR-148a	ENSOART00000018890	ENSOARG00000017351
oar-miR-148a	ENSOART00000018910	ENSOARG00000017361
oar-miR-148a	ENSOART00000018923	ENSOARG00000017375
oar-miR-148a	ENSOART00000018967	ENSOARG00000017425
oar-miR-148a	ENSOART00000019026	ENSOARG00000017474
oar-miR-148a	ENSOART00000019039	ENSOARG00000017495
oar-miR-148a	ENSOART00000019164	ENSOARG00000017610
oar-miR-148a	ENSOART00000019181	ENSOARG00000017624
oar-miR-148a	ENSOART00000019186	ENSOARG00000017627
oar-miR-148a	ENSOART00000019190	ENSOARG00000017633
oar-miR-148a	ENSOART00000019194	ENSOARG00000017636
oar-miR-148a	ENSOART00000019347	ENSOARG00000017782
oar-miR-148a	ENSOART00000019368	ENSOARG00000017797
oar-miR-148a	ENSOART00000019376	ENSOARG00000017808
oar-miR-148a	ENSOART00000019379	ENSOARG00000017815
oar-miR-148a	ENSOART00000019412	ENSOARG00000017839
oar-miR-148a	ENSOART00000019417	ENSOARG00000017845
oar-miR-148a	ENSOART00000019481	ENSOARG00000017903
oar-miR-148a	ENSOART00000019513	ENSOARG00000017926
oar-miR-148a	ENSOART00000019544	ENSOARG00000017948
oar-miR-148a	ENSOART00000019584	ENSOARG00000017993
oar-miR-148a	ENSOART00000019590	ENSOARG00000017999
oar-miR-148a	ENSOART00000019611	ENSOARG00000018017
oar-miR-148a	ENSOART00000019630	ENSOARG00000018036
oar-miR-148a	ENSOART00000019640	ENSOARG00000018045
oar-miR-148a	ENSOART00000019680	ENSOARG00000018083
oar-miR-148a	ENSOART00000019792	ENSOARG00000018189
oar-miR-148a	ENSOART00000019857	ENSOARG00000018249
oar-miR-148a	ENSOART00000019870	ENSOARG00000018263
oar-miR-148a	ENSOART00000019884	ENSOARG00000018274
oar-miR-148a	ENSOART00000020054	ENSOARG00000018424
oar-miR-148a	ENSOART00000020067	ENSOARG00000018438
oar-miR-148a	ENSOART00000020076	ENSOARG00000018447
oar-miR-148a	ENSOART00000020081	ENSOARG00000018450
oar-miR-148a	ENSOART00000020106	ENSOARG00000018472
oar-miR-148a	ENSOART00000020111	ENSOARG00000018479
oar-miR-148a	ENSOART00000020205	ENSOARG00000018567
oar-miR-148a	ENSOART00000020210	ENSOARG00000018565
oar-miR-148a	ENSOART00000020285	ENSOARG00000018635
oar-miR-148a	ENSOART00000020313	ENSOARG00000018662
oar-miR-148a	ENSOART00000020327	ENSOARG00000018674
oar-miR-148a	ENSOART00000020400	ENSOARG00000018737
oar-miR-148a	ENSOART00000020481	ENSOARG00000018805
oar-miR-148a	ENSOART00000020506	ENSOARG00000018827
oar-miR-148a	ENSOART00000020510	ENSOARG00000018830
oar-miR-148a	ENSOART00000020538	ENSOARG00000018858
oar-miR-148a	ENSOART00000020600	ENSOARG00000018920
oar-miR-148a	ENSOART00000020605	ENSOARG00000018925
oar-miR-148a	ENSOART00000020664	ENSOARG00000018980
oar-miR-148a	ENSOART00000020731	ENSOARG00000019042
oar-miR-148a	ENSOART00000020733	ENSOARG00000019041
oar-miR-148a	ENSOART00000020736	ENSOARG00000019046
oar-miR-148a	ENSOART00000020773	ENSOARG00000019077
oar-miR-148a	ENSOART00000020775	ENSOARG00000019079
oar-miR-148a	ENSOART00000020863	ENSOARG00000019158
oar-miR-148a	ENSOART00000020869	ENSOARG00000019163
oar-miR-148a	ENSOART00000020913	ENSOARG00000019205
oar-miR-148a	ENSOART00000020927	ENSOARG00000019218
oar-miR-148a	ENSOART00000021106	ENSOARG00000019380
oar-miR-148a	ENSOART00000021253	ENSOARG00000019513
oar-miR-148a	ENSOART00000021322	ENSOARG00000019579
oar-miR-148a	ENSOART00000021399	ENSOARG00000019649
oar-miR-148a	ENSOART00000021459	ENSOARG00000019705
oar-miR-148a	ENSOART00000021474	ENSOARG00000019719
oar-miR-148a	ENSOART00000021589	ENSOARG00000019829
oar-miR-148a	ENSOART00000021606	ENSOARG00000019844
oar-miR-148a	ENSOART00000021762	ENSOARG00000019989
oar-miR-148a	ENSOART00000021841	ENSOARG00000020060
oar-miR-148a	ENSOART00000021877	ENSOARG00000020094
oar-miR-148a	ENSOART00000021888	ENSOARG00000020101
oar-miR-148a	ENSOART00000021910	ENSOARG00000020124
oar-miR-148a	ENSOART00000022019	ENSOARG00000020224
oar-miR-148a	ENSOART00000022044	ENSOARG00000020246
oar-miR-148a	ENSOART00000022081	ENSOARG00000020278
oar-miR-148a	ENSOART00000022121	ENSOARG00000020315
oar-miR-148a	ENSOART00000022178	ENSOARG00000020368
oar-miR-148a	ENSOART00000022195	ENSOARG00000020383
oar-miR-148a	ENSOART00000022204	ENSOARG00000020393
oar-miR-148a	ENSOART00000022208	ENSOARG00000020394
oar-miR-148a	ENSOART00000022235	ENSOARG00000020419
oar-miR-148a	ENSOART00000022349	ENSOARG00000020518
oar-miR-148a	ENSOART00000022384	ENSOARG00000020547
oar-miR-148a	ENSOART00000022405	ENSOARG00000020567
oar-miR-148a	ENSOART00000022434	ENSOARG00000020591
oar-miR-148a	ENSOART00000022484	ENSOARG00000020638
oar-miR-148a	ENSOART00000022506	ENSOARG00000020658
oar-miR-148a	ENSOART00000022524	ENSOARG00000020674
oar-miR-148a	ENSOART00000022546	ENSOARG00000020694
oar-miR-148a	ENSOART00000022551	ENSOARG00000020698
oar-miR-148a	ENSOART00000022568	ENSOARG00000020715
oar-miR-148a	ENSOART00000022572	ENSOARG00000020719
oar-miR-148a	ENSOART00000022678	ENSOARG00000020815
oar-miR-148a	ENSOART00000022715	ENSOARG00000020852
oar-miR-148a	ENSOART00000022771	ENSOARG00000020900
oar-miR-148a	ENSOART00000022788	ENSOARG00000020917
oar-miR-148a	ENSOART00000022790	ENSOARG00000020918
oar-miR-148a	ENSOART00000022887	ENSOARG00000021008
oar-miR-148a	ENSOART00000022891	ENSOARG00000021012
oar-miR-148a	ENSOART00000022901	ENSOARG00000021018
oar-miR-148a	ENSOART00000022903	ENSOARG00000021022
oar-miR-148a	ENSOART00000022988	ENSOARG00000021099
oar-miR-148a	ENSOART00000023005	ENSOARG00000021115
oar-miR-148a	ENSOART00000023007	ENSOARG00000021117
oar-miR-148a	ENSOART00000023014	ENSOARG00000021123
oar-let-7f	ENSOART00000000069	ENSOARG00000000068
oar-let-7f	ENSOART00000000142	ENSOARG00000000135
oar-let-7f	ENSOART00000000181	ENSOARG00000000173
oar-let-7f	ENSOART00000000196	ENSOARG00000000192
oar-let-7f	ENSOART00000000258	ENSOARG00000000244
oar-let-7f	ENSOART00000000332	ENSOARG00000000314
oar-let-7f	ENSOART00000000334	ENSOARG00000000263
oar-let-7f	ENSOART00000000434	ENSOARG00000000405
oar-let-7f	ENSOART00000000456	ENSOARG00000000431
oar-let-7f	ENSOART00000000505	ENSOARG00000000473
oar-let-7f	ENSOART00000000522	ENSOARG00000000490
oar-let-7f	ENSOART00000000597	ENSOARG00000000560
oar-let-7f	ENSOART00000000621	ENSOARG00000000578
oar-let-7f	ENSOART00000000655	ENSOARG00000000611
oar-let-7f	ENSOART00000000666	ENSOARG00000000616
oar-let-7f	ENSOART00000000683	ENSOARG00000000631
oar-let-7f	ENSOART00000000816	ENSOARG00000000761
oar-let-7f	ENSOART00000000936	ENSOARG00000000873
oar-let-7f	ENSOART00000001127	ENSOARG00000001053
oar-let-7f	ENSOART00000001307	ENSOARG00000001219
oar-let-7f	ENSOART00000001313	ENSOARG00000001229
oar-let-7f	ENSOART00000001373	ENSOARG00000001285
oar-let-7f	ENSOART00000001605	ENSOARG00000001497
oar-let-7f	ENSOART00000001725	ENSOARG00000001606
oar-let-7f	ENSOART00000001745	ENSOARG00000001623
oar-let-7f	ENSOART00000001824	ENSOARG00000001694
oar-let-7f	ENSOART00000001843	ENSOARG00000001710
oar-let-7f	ENSOART00000001853	ENSOARG00000001724
oar-let-7f	ENSOART00000002082	ENSOARG00000001933
oar-let-7f	ENSOART00000002370	ENSOARG00000002195
oar-let-7f	ENSOART00000002384	ENSOARG00000002209
oar-let-7f	ENSOART00000002593	ENSOARG00000002394
oar-let-7f	ENSOART00000002700	ENSOARG00000002498
oar-let-7f	ENSOART00000002750	ENSOARG00000002540
oar-let-7f	ENSOART00000002878	ENSOARG00000002655
oar-let-7f	ENSOART00000003174	ENSOARG00000002935
oar-let-7f	ENSOART00000003280	ENSOARG00000003026
oar-let-7f	ENSOART00000003324	ENSOARG00000003068
oar-let-7f	ENSOART00000003407	ENSOARG00000003140
oar-let-7f	ENSOART00000003431	ENSOARG00000003162
oar-let-7f	ENSOART00000003536	ENSOARG00000003252
oar-let-7f	ENSOART00000003562	ENSOARG00000003282
oar-let-7f	ENSOART00000003645	ENSOARG00000003355
oar-let-7f	ENSOART00000003652	ENSOARG00000003354
oar-let-7f	ENSOART00000003668	ENSOARG00000003375
oar-let-7f	ENSOART00000003688	ENSOARG00000003392
oar-let-7f	ENSOART00000003898	ENSOARG00000003586
oar-let-7f	ENSOART00000003948	ENSOARG00000003635
oar-let-7f	ENSOART00000004064	ENSOARG00000003740
oar-let-7f	ENSOART00000004302	ENSOARG00000003955
oar-let-7f	ENSOART00000004335	ENSOARG00000003988
oar-let-7f	ENSOART00000004342	ENSOARG00000003996
oar-let-7f	ENSOART00000004475	ENSOARG00000004117
oar-let-7f	ENSOART00000004525	ENSOARG00000004156
oar-let-7f	ENSOART00000004550	ENSOARG00000004179
oar-let-7f	ENSOART00000004661	ENSOARG00000004269
oar-let-7f	ENSOART00000004809	ENSOARG00000004419
oar-let-7f	ENSOART00000005091	ENSOARG00000004679
oar-let-7f	ENSOART00000005099	ENSOARG00000004688
oar-let-7f	ENSOART00000005230	ENSOARG00000004797
oar-let-7f	ENSOART00000005389	ENSOARG00000004948
oar-let-7f	ENSOART00000005547	ENSOARG00000005091
oar-let-7f	ENSOART00000005590	ENSOARG00000005131
oar-let-7f	ENSOART00000005805	ENSOARG00000005317
oar-let-7f	ENSOART00000005940	ENSOARG00000005454
oar-let-7f	ENSOART00000005975	ENSOARG00000005475
oar-let-7f	ENSOART00000006089	ENSOARG00000005589
oar-let-7f	ENSOART00000006115	ENSOARG00000005613
oar-let-7f	ENSOART00000006284	ENSOARG00000005769
oar-let-7f	ENSOART00000006338	ENSOARG00000005820
oar-let-7f	ENSOART00000006358	ENSOARG00000005841
oar-let-7f	ENSOART00000006418	ENSOARG00000005890
oar-let-7f	ENSOART00000006428	ENSOARG00000005904
oar-let-7f	ENSOART00000006622	ENSOARG00000006091
oar-let-7f	ENSOART00000006656	ENSOARG00000006123
oar-let-7f	ENSOART00000006756	ENSOARG00000006214
oar-let-7f	ENSOART00000006853	ENSOARG00000006301
oar-let-7f	ENSOART00000006950	ENSOARG00000006390
oar-let-7f	ENSOART00000007014	ENSOARG00000006427
oar-let-7f	ENSOART00000007087	ENSOARG00000006519
oar-let-7f	ENSOART00000007155	ENSOARG00000006584
oar-let-7f	ENSOART00000007185	ENSOARG00000006610
oar-let-7f	ENSOART00000007190	ENSOARG00000006615
oar-let-7f	ENSOART00000007199	ENSOARG00000006622
oar-let-7f	ENSOART00000007224	ENSOARG00000006647
oar-let-7f	ENSOART00000007280	ENSOARG00000006699
oar-let-7f	ENSOART00000007363	ENSOARG00000006773
oar-let-7f	ENSOART00000007543	ENSOARG00000006933
oar-let-7f	ENSOART00000007588	ENSOARG00000006982
oar-let-7f	ENSOART00000007744	ENSOARG00000007119
oar-let-7f	ENSOART00000007768	ENSOARG00000007145
oar-let-7f	ENSOART00000007930	ENSOARG00000007291
oar-let-7f	ENSOART00000007950	ENSOARG00000007307
oar-let-7f	ENSOART00000008130	ENSOARG00000007462
oar-let-7f	ENSOART00000008135	ENSOARG00000007472
oar-let-7f	ENSOART00000008305	ENSOARG00000007628
oar-let-7f	ENSOART00000008450	ENSOARG00000007760
oar-let-7f	ENSOART00000008562	ENSOARG00000007866
oar-let-7f	ENSOART00000008987	ENSOARG00000008262
oar-let-7f	ENSOART00000009041	ENSOARG00000008306
oar-let-7f	ENSOART00000009081	ENSOARG00000008349
oar-let-7f	ENSOART00000009105	ENSOARG00000008369
oar-let-7f	ENSOART00000009220	ENSOARG00000008473
oar-let-7f	ENSOART00000009281	ENSOARG00000008526
oar-let-7f	ENSOART00000009282	ENSOARG00000008530
oar-let-7f	ENSOART00000009293	ENSOARG00000008532
oar-let-7f	ENSOART00000009299	ENSOARG00000008548
oar-let-7f	ENSOART00000009301	ENSOARG00000008546
oar-let-7f	ENSOART00000009335	ENSOARG00000008574
oar-let-7f	ENSOART00000009401	ENSOARG00000008637
oar-let-7f	ENSOART00000009427	ENSOARG00000008665
oar-let-7f	ENSOART00000009446	ENSOARG00000008678
oar-let-7f	ENSOART00000009659	ENSOARG00000008865
oar-let-7f	ENSOART00000009729	ENSOARG00000008929
oar-let-7f	ENSOART00000009796	ENSOARG00000008993
oar-let-7f	ENSOART00000009822	ENSOARG00000009022
oar-let-7f	ENSOART00000009855	ENSOARG00000009042
oar-let-7f	ENSOART00000010051	ENSOARG00000009233
oar-let-7f	ENSOART00000010138	ENSOARG00000009319
oar-let-7f	ENSOART00000010332	ENSOARG00000009488
oar-let-7f	ENSOART00000010355	ENSOARG00000009507
oar-let-7f	ENSOART00000010388	ENSOARG00000009541
oar-let-7f	ENSOART00000010585	ENSOARG00000009726
oar-let-7f	ENSOART00000010686	ENSOARG00000009818
oar-let-7f	ENSOART00000010730	ENSOARG00000009854
oar-let-7f	ENSOART00000010863	ENSOARG00000009977
oar-let-7f	ENSOART00000011017	ENSOARG00000010129
oar-let-7f	ENSOART00000011030	ENSOARG00000010137
oar-let-7f	ENSOART00000011164	ENSOARG00000010262
oar-let-7f	ENSOART00000011210	ENSOARG00000010305
oar-let-7f	ENSOART00000011312	ENSOARG00000010399
oar-let-7f	ENSOART00000011335	ENSOARG00000010414
oar-let-7f	ENSOART00000011626	ENSOARG00000010687
oar-let-7f	ENSOART00000011640	ENSOARG00000010695
oar-let-7f	ENSOART00000011705	ENSOARG00000010761
oar-let-7f	ENSOART00000011754	ENSOARG00000010807
oar-let-7f	ENSOART00000012069	ENSOARG00000011087
oar-let-7f	ENSOART00000012076	ENSOARG00000011105
oar-let-7f	ENSOART00000012089	ENSOARG00000011113
oar-let-7f	ENSOART00000012208	ENSOARG00000011224
oar-let-7f	ENSOART00000012223	ENSOARG00000011244
oar-let-7f	ENSOART00000012288	ENSOARG00000011304
oar-let-7f	ENSOART00000012382	ENSOARG00000011392
oar-let-7f	ENSOART00000012449	ENSOARG00000011446
oar-let-7f	ENSOART00000012488	ENSOARG00000011485
oar-let-7f	ENSOART00000012530	ENSOARG00000011525
oar-let-7f	ENSOART00000012549	ENSOARG00000011539
oar-let-7f	ENSOART00000012567	ENSOARG00000011556
oar-let-7f	ENSOART00000012810	ENSOARG00000011783
oar-let-7f	ENSOART00000012812	ENSOARG00000011782
oar-let-7f	ENSOART00000012980	ENSOARG00000011927
oar-let-7f	ENSOART00000013115	ENSOARG00000012059
oar-let-7f	ENSOART00000013147	ENSOARG00000012072
oar-let-7f	ENSOART00000013283	ENSOARG00000012217
oar-let-7f	ENSOART00000013452	ENSOARG00000012373
oar-let-7f	ENSOART00000013456	ENSOARG00000012377
oar-let-7f	ENSOART00000013457	ENSOARG00000012381
oar-let-7f	ENSOART00000013465	ENSOARG00000012378
oar-let-7f	ENSOART00000013760	ENSOARG00000012658
oar-let-7f	ENSOART00000013778	ENSOARG00000012676
oar-let-7f	ENSOART00000013798	ENSOARG00000012693
oar-let-7f	ENSOART00000014087	ENSOARG00000012963
oar-let-7f	ENSOART00000014120	ENSOARG00000012988
oar-let-7f	ENSOART00000014425	ENSOARG00000013249
oar-let-7f	ENSOART00000014448	ENSOARG00000013286
oar-let-7f	ENSOART00000014451	ENSOARG00000013291
oar-let-7f	ENSOART00000014456	ENSOARG00000013294
oar-let-7f	ENSOART00000014495	ENSOARG00000013312
oar-let-7f	ENSOART00000014738	ENSOARG00000013553
oar-let-7f	ENSOART00000014846	ENSOARG00000013642
oar-let-7f	ENSOART00000015030	ENSOARG00000013813
oar-let-7f	ENSOART00000015070	ENSOARG00000013846
oar-let-7f	ENSOART00000015347	ENSOARG00000014094
oar-let-7f	ENSOART00000015372	ENSOARG00000014122
oar-let-7f	ENSOART00000015506	ENSOARG00000014234
oar-let-7f	ENSOART00000015540	ENSOARG00000014269
oar-let-7f	ENSOART00000015607	ENSOARG00000014321
oar-let-7f	ENSOART00000015762	ENSOARG00000014461
oar-let-7f	ENSOART00000015834	ENSOARG00000014514
oar-let-7f	ENSOART00000015932	ENSOARG00000014642
oar-let-7f	ENSOART00000015945	ENSOARG00000014651
oar-let-7f	ENSOART00000016120	ENSOARG00000014811
oar-let-7f	ENSOART00000016180	ENSOARG00000014866
oar-let-7f	ENSOART00000016191	ENSOARG00000014877
oar-let-7f	ENSOART00000016330	ENSOARG00000015008
oar-let-7f	ENSOART00000016355	ENSOARG00000015029
oar-let-7f	ENSOART00000016404	ENSOARG00000015062
oar-let-7f	ENSOART00000016467	ENSOARG00000015129
oar-let-7f	ENSOART00000016686	ENSOARG00000015333
oar-let-7f	ENSOART00000016696	ENSOARG00000015343
oar-let-7f	ENSOART00000016772	ENSOARG00000015413
oar-let-7f	ENSOART00000017101	ENSOARG00000015707
oar-let-7f	ENSOART00000017170	ENSOARG00000015773
oar-let-7f	ENSOART00000017331	ENSOARG00000015910
oar-let-7f	ENSOART00000017568	ENSOARG00000016128
oar-let-7f	ENSOART00000017668	ENSOARG00000016216
oar-let-7f	ENSOART00000017836	ENSOARG00000016379
oar-let-7f	ENSOART00000017902	ENSOARG00000016438
oar-let-7f	ENSOART00000017938	ENSOARG00000016470
oar-let-7f	ENSOART00000017959	ENSOARG00000016480
oar-let-7f	ENSOART00000017961	ENSOARG00000016476
oar-let-7f	ENSOART00000017976	ENSOARG00000016509
oar-let-7f	ENSOART00000017996	ENSOARG00000016520
oar-let-7f	ENSOART00000018147	ENSOARG00000016664
oar-let-7f	ENSOART00000018219	ENSOARG00000016733
oar-let-7f	ENSOART00000018297	ENSOARG00000016805
oar-let-7f	ENSOART00000018366	ENSOARG00000016859
oar-let-7f	ENSOART00000018415	ENSOARG00000016909
oar-let-7f	ENSOART00000018564	ENSOARG00000017050
oar-let-7f	ENSOART00000018970	ENSOARG00000017427
oar-let-7f	ENSOART00000019070	ENSOARG00000017521
oar-let-7f	ENSOART00000019128	ENSOARG00000017575
oar-let-7f	ENSOART00000019297	ENSOARG00000017734
oar-let-7f	ENSOART00000019322	ENSOARG00000017757
oar-let-7f	ENSOART00000019329	ENSOARG00000017765
oar-let-7f	ENSOART00000019424	ENSOARG00000017853
oar-let-7f	ENSOART00000019504	ENSOARG00000017921
oar-let-7f	ENSOART00000020032	ENSOARG00000018410
oar-let-7f	ENSOART00000020243	ENSOARG00000018593
oar-let-7f	ENSOART00000020459	ENSOARG00000018782
oar-let-7f	ENSOART00000020631	ENSOARG00000018949
oar-let-7f	ENSOART00000020857	ENSOARG00000019152
oar-let-7f	ENSOART00000020904	ENSOARG00000019196
oar-let-7f	ENSOART00000020946	ENSOARG00000019234
oar-let-7f	ENSOART00000020992	ENSOARG00000019276
oar-let-7f	ENSOART00000020994	ENSOARG00000019278
oar-let-7f	ENSOART00000021012	ENSOARG00000019296
oar-let-7f	ENSOART00000021079	ENSOARG00000019357
oar-let-7f	ENSOART00000021175	ENSOARG00000019445
oar-let-7f	ENSOART00000021255	ENSOARG00000019517
oar-let-7f	ENSOART00000021293	ENSOARG00000019551
oar-let-7f	ENSOART00000021298	ENSOARG00000019557
oar-let-7f	ENSOART00000021443	ENSOARG00000019690
oar-let-7f	ENSOART00000021477	ENSOARG00000019721
oar-let-7f	ENSOART00000021581	ENSOARG00000019820
oar-let-7f	ENSOART00000021717	ENSOARG00000019949
oar-let-7f	ENSOART00000021786	ENSOARG00000020011
oar-let-7f	ENSOART00000021961	ENSOARG00000020170
oar-let-7f	ENSOART00000021987	ENSOARG00000020194
oar-let-7f	ENSOART00000022144	ENSOARG00000020336
oar-let-7f	ENSOART00000022420	ENSOARG00000020580
oar-let-7f	ENSOART00000022474	ENSOARG00000020629
oar-let-7f	ENSOART00000022515	ENSOARG00000020665
oar-let-7f	ENSOART00000022777	ENSOARG00000020906
oar-let-7f	ENSOART00000022829	ENSOARG00000020954
oar-let-7f	ENSOART00000022856	ENSOARG00000020980
oar-let-7f	ENSOART00000022908	ENSOARG00000021026
oar-let-7f	ENSOART00000022936	ENSOARG00000021052
oar-let-7f	ENSOART00000022948	ENSOARG00000021063
oar-let-7f	ENSOART00000022970	ENSOARG00000021084
oar-miR-143	ENSOART00000000044	ENSOARG00000000042
oar-miR-143	ENSOART00000000149	ENSOARG00000000142
oar-miR-143	ENSOART00000000268	ENSOARG00000000253
oar-miR-143	ENSOART00000000296	ENSOARG00000000269
oar-miR-143	ENSOART00000000311	ENSOARG00000000291
oar-miR-143	ENSOART00000000362	ENSOARG00000000344
oar-miR-143	ENSOART00000000390	ENSOARG00000000370
oar-miR-143	ENSOART00000000427	ENSOARG00000000403
oar-miR-143	ENSOART00000000488	ENSOARG00000000466
oar-miR-143	ENSOART00000000583	ENSOARG00000000540
oar-miR-143	ENSOART00000000640	ENSOARG00000000596
oar-miR-143	ENSOART00000000675	ENSOARG00000000630
oar-miR-143	ENSOART00000000732	ENSOARG00000000683
oar-miR-143	ENSOART00000000845	ENSOARG00000000791
oar-miR-143	ENSOART00000000855	ENSOARG00000000796
oar-miR-143	ENSOART00000001019	ENSOARG00000000953
oar-miR-143	ENSOART00000001057	ENSOARG00000000988
oar-miR-143	ENSOART00000001124	ENSOARG00000001049
oar-miR-143	ENSOART00000001158	ENSOARG00000001083
oar-miR-143	ENSOART00000001371	ENSOARG00000001281
oar-miR-143	ENSOART00000001378	ENSOARG00000001289
oar-miR-143	ENSOART00000001446	ENSOARG00000001347
oar-miR-143	ENSOART00000001470	ENSOARG00000001370
oar-miR-143	ENSOART00000001612	ENSOARG00000001499
oar-miR-143	ENSOART00000001619	ENSOARG00000001511
oar-miR-143	ENSOART00000001654	ENSOARG00000001541
oar-miR-143	ENSOART00000001655	ENSOARG00000001546
oar-miR-143	ENSOART00000001661	ENSOARG00000001550
oar-miR-143	ENSOART00000001689	ENSOARG00000001575
oar-miR-143	ENSOART00000001709	ENSOARG00000001592
oar-miR-143	ENSOART00000001855	ENSOARG00000001723
oar-miR-143	ENSOART00000001929	ENSOARG00000001793
oar-miR-143	ENSOART00000002013	ENSOARG00000001877
oar-miR-143	ENSOART00000002017	ENSOARG00000001880
oar-miR-143	ENSOART00000002101	ENSOARG00000001949
oar-miR-143	ENSOART00000002109	ENSOARG00000001958
oar-miR-143	ENSOART00000002118	ENSOARG00000001969
oar-miR-143	ENSOART00000002178	ENSOARG00000002022
oar-miR-143	ENSOART00000002198	ENSOARG00000002042
oar-miR-143	ENSOART00000002218	ENSOARG00000002064
oar-miR-143	ENSOART00000002266	ENSOARG00000002096
oar-miR-143	ENSOART00000002287	ENSOARG00000002121
oar-miR-143	ENSOART00000002412	ENSOARG00000002234
oar-miR-143	ENSOART00000002415	ENSOARG00000002236
oar-miR-143	ENSOART00000002431	ENSOARG00000002250
oar-miR-143	ENSOART00000002452	ENSOARG00000002268
oar-miR-143	ENSOART00000002461	ENSOARG00000002276
oar-miR-143	ENSOART00000002492	ENSOARG00000002293
oar-miR-143	ENSOART00000002521	ENSOARG00000002327
oar-miR-143	ENSOART00000002702	ENSOARG00000002499
oar-miR-143	ENSOART00000002790	ENSOARG00000002574
oar-miR-143	ENSOART00000002806	ENSOARG00000002587
oar-miR-143	ENSOART00000002826	ENSOARG00000002588
oar-miR-143	ENSOART00000002969	ENSOARG00000002744
oar-miR-143	ENSOART00000003039	ENSOARG00000002808
oar-miR-143	ENSOART00000003091	ENSOARG00000002855
oar-miR-143	ENSOART00000003131	ENSOARG00000002888
oar-miR-143	ENSOART00000003141	ENSOARG00000002901
oar-miR-143	ENSOART00000003196	ENSOARG00000002950
oar-miR-143	ENSOART00000003255	ENSOARG00000002998
oar-miR-143	ENSOART00000003281	ENSOARG00000003029
oar-miR-143	ENSOART00000003289	ENSOARG00000003028
oar-miR-143	ENSOART00000003361	ENSOARG00000003099
oar-miR-143	ENSOART00000003428	ENSOARG00000003159
oar-miR-143	ENSOART00000003441	ENSOARG00000003172
oar-miR-143	ENSOART00000003463	ENSOARG00000003187
oar-miR-143	ENSOART00000003545	ENSOARG00000003271
oar-miR-143	ENSOART00000003742	ENSOARG00000003442
oar-miR-143	ENSOART00000003761	ENSOARG00000003463
oar-miR-143	ENSOART00000003854	ENSOARG00000003547
oar-miR-143	ENSOART00000003900	ENSOARG00000003587
oar-miR-143	ENSOART00000003938	ENSOARG00000003630
oar-miR-143	ENSOART00000003952	ENSOARG00000003641
oar-miR-143	ENSOART00000004077	ENSOARG00000003759
oar-miR-143	ENSOART00000004142	ENSOARG00000003815
oar-miR-143	ENSOART00000004175	ENSOARG00000003841
oar-miR-143	ENSOART00000004232	ENSOARG00000003890
oar-miR-143	ENSOART00000004347	ENSOARG00000004002
oar-miR-143	ENSOART00000004366	ENSOARG00000004019
oar-miR-143	ENSOART00000004379	ENSOARG00000004026
oar-miR-143	ENSOART00000004467	ENSOARG00000004111
oar-miR-143	ENSOART00000004469	ENSOARG00000004110
oar-miR-143	ENSOART00000004591	ENSOARG00000004219
oar-miR-143	ENSOART00000004669	ENSOARG00000004276
oar-miR-143	ENSOART00000004693	ENSOARG00000004306
oar-miR-143	ENSOART00000004794	ENSOARG00000004403
oar-miR-143	ENSOART00000004814	ENSOARG00000004423
oar-miR-143	ENSOART00000004832	ENSOARG00000004442
oar-miR-143	ENSOART00000004893	ENSOARG00000004499
oar-miR-143	ENSOART00000004974	ENSOARG00000004571
oar-miR-143	ENSOART00000004994	ENSOARG00000004577
oar-miR-143	ENSOART00000004998	ENSOARG00000004590
oar-miR-143	ENSOART00000005022	ENSOARG00000004611
oar-miR-143	ENSOART00000005059	ENSOARG00000004644
oar-miR-143	ENSOART00000005120	ENSOARG00000004708
oar-miR-143	ENSOART00000005148	ENSOARG00000004730
oar-miR-143	ENSOART00000005187	ENSOARG00000004764
oar-miR-143	ENSOART00000005255	ENSOARG00000004816
oar-miR-143	ENSOART00000005451	ENSOARG00000005005
oar-miR-143	ENSOART00000005518	ENSOARG00000005054
oar-miR-143	ENSOART00000005671	ENSOARG00000005205
oar-miR-143	ENSOART00000005733	ENSOARG00000005258
oar-miR-143	ENSOART00000005835	ENSOARG00000005352
oar-miR-143	ENSOART00000005893	ENSOARG00000005399
oar-miR-143	ENSOART00000005952	ENSOARG00000005450
oar-miR-143	ENSOART00000006037	ENSOARG00000005539
oar-miR-143	ENSOART00000006105	ENSOARG00000005604
oar-miR-143	ENSOART00000006135	ENSOARG00000005631
oar-miR-143	ENSOART00000006251	ENSOARG00000005741
oar-miR-143	ENSOART00000006252	ENSOARG00000005736
oar-miR-143	ENSOART00000006359	ENSOARG00000005839
oar-miR-143	ENSOART00000006371	ENSOARG00000005848
oar-miR-143	ENSOART00000006372	ENSOARG00000005855
oar-miR-143	ENSOART00000006398	ENSOARG00000005880
oar-miR-143	ENSOART00000006400	ENSOARG00000005887
oar-miR-143	ENSOART00000006568	ENSOARG00000006043
oar-miR-143	ENSOART00000006577	ENSOARG00000006049
oar-miR-143	ENSOART00000006703	ENSOARG00000006160
oar-miR-143	ENSOART00000006793	ENSOARG00000006244
oar-miR-143	ENSOART00000006794	ENSOARG00000006248
oar-miR-143	ENSOART00000006803	ENSOARG00000006259
oar-miR-143	ENSOART00000006917	ENSOARG00000006362
oar-miR-143	ENSOART00000006938	ENSOARG00000006375
oar-miR-143	ENSOART00000007044	ENSOARG00000006477
oar-miR-143	ENSOART00000007055	ENSOARG00000006492
oar-miR-143	ENSOART00000007138	ENSOARG00000006568
oar-miR-143	ENSOART00000007162	ENSOARG00000006587
oar-miR-143	ENSOART00000007225	ENSOARG00000006648
oar-miR-143	ENSOART00000007251	ENSOARG00000006676
oar-miR-143	ENSOART00000007269	ENSOARG00000006690
oar-miR-143	ENSOART00000007273	ENSOARG00000006688
oar-miR-143	ENSOART00000007360	ENSOARG00000006772
oar-miR-143	ENSOART00000007443	ENSOARG00000006847
oar-miR-143	ENSOART00000007476	ENSOARG00000006880
oar-miR-143	ENSOART00000007539	ENSOARG00000006930
oar-miR-143	ENSOART00000007589	ENSOARG00000006978
oar-miR-143	ENSOART00000007695	ENSOARG00000007070
oar-miR-143	ENSOART00000007762	ENSOARG00000007138
oar-miR-143	ENSOART00000007781	ENSOARG00000007151
oar-miR-143	ENSOART00000007904	ENSOARG00000007267
oar-miR-143	ENSOART00000007960	ENSOARG00000007318
oar-miR-143	ENSOART00000008049	ENSOARG00000007393
oar-miR-143	ENSOART00000008084	ENSOARG00000007425
oar-miR-143	ENSOART00000008172	ENSOARG00000007488
oar-miR-143	ENSOART00000008216	ENSOARG00000007549
oar-miR-143	ENSOART00000008266	ENSOARG00000007593
oar-miR-143	ENSOART00000008307	ENSOARG00000007630
oar-miR-143	ENSOART00000008343	ENSOARG00000007670
oar-miR-143	ENSOART00000008453	ENSOARG00000007764
oar-miR-143	ENSOART00000008512	ENSOARG00000007814
oar-miR-143	ENSOART00000008594	ENSOARG00000007896
oar-miR-143	ENSOART00000008652	ENSOARG00000007942
oar-miR-143	ENSOART00000008904	ENSOARG00000008183
oar-miR-143	ENSOART00000008936	ENSOARG00000008212
oar-miR-143	ENSOART00000009254	ENSOARG00000008502
oar-miR-143	ENSOART00000009294	ENSOARG00000008540
oar-miR-143	ENSOART00000009434	ENSOARG00000008667
oar-miR-143	ENSOART00000009439	ENSOARG00000008668
oar-miR-143	ENSOART00000009631	ENSOARG00000008847
oar-miR-143	ENSOART00000009658	ENSOARG00000008869
oar-miR-143	ENSOART00000009681	ENSOARG00000008890
oar-miR-143	ENSOART00000009763	ENSOARG00000008962
oar-miR-143	ENSOART00000009774	ENSOARG00000008972
oar-miR-143	ENSOART00000009826	ENSOARG00000009019
oar-miR-143	ENSOART00000009999	ENSOARG00000009187
oar-miR-143	ENSOART00000010089	ENSOARG00000009264
oar-miR-143	ENSOART00000010123	ENSOARG00000009302
oar-miR-143	ENSOART00000010163	ENSOARG00000009335
oar-miR-143	ENSOART00000010302	ENSOARG00000009461
oar-miR-143	ENSOART00000010370	ENSOARG00000009523
oar-miR-143	ENSOART00000010405	ENSOARG00000009557
oar-miR-143	ENSOART00000010500	ENSOARG00000009644
oar-miR-143	ENSOART00000010649	ENSOARG00000009782
oar-miR-143	ENSOART00000010667	ENSOARG00000009801
oar-miR-143	ENSOART00000010710	ENSOARG00000009840
oar-miR-143	ENSOART00000010818	ENSOARG00000009931
oar-miR-143	ENSOART00000010934	ENSOARG00000010045
oar-miR-143	ENSOART00000010953	ENSOARG00000010068
oar-miR-143	ENSOART00000010970	ENSOARG00000010081
oar-miR-143	ENSOART00000011061	ENSOARG00000010163
oar-miR-143	ENSOART00000011182	ENSOARG00000010277
oar-miR-143	ENSOART00000011189	ENSOARG00000010284
oar-miR-143	ENSOART00000011225	ENSOARG00000010317
oar-miR-143	ENSOART00000011415	ENSOARG00000010482
oar-miR-143	ENSOART00000011577	ENSOARG00000010645
oar-miR-143	ENSOART00000011609	ENSOARG00000010668
oar-miR-143	ENSOART00000011650	ENSOARG00000010710
oar-miR-143	ENSOART00000011665	ENSOARG00000010725
oar-miR-143	ENSOART00000011742	ENSOARG00000010797
oar-miR-143	ENSOART00000011747	ENSOARG00000010799
oar-miR-143	ENSOART00000011890	ENSOARG00000010930
oar-miR-143	ENSOART00000011938	ENSOARG00000010976
oar-miR-143	ENSOART00000011958	ENSOARG00000010992
oar-miR-143	ENSOART00000011992	ENSOARG00000011026
oar-miR-143	ENSOART00000012104	ENSOARG00000011128
oar-miR-143	ENSOART00000012113	ENSOARG00000011137
oar-miR-143	ENSOART00000012185	ENSOARG00000011204
oar-miR-143	ENSOART00000012236	ENSOARG00000011255
oar-miR-143	ENSOART00000012284	ENSOARG00000011298
oar-miR-143	ENSOART00000012304	ENSOARG00000011318
oar-miR-143	ENSOART00000012409	ENSOARG00000011415
oar-miR-143	ENSOART00000012554	ENSOARG00000011541
oar-miR-143	ENSOART00000012589	ENSOARG00000011579
oar-miR-143	ENSOART00000012654	ENSOARG00000011637
oar-miR-143	ENSOART00000012694	ENSOARG00000011671
oar-miR-143	ENSOART00000012716	ENSOARG00000011689
oar-miR-143	ENSOART00000012749	ENSOARG00000011724
oar-miR-143	ENSOART00000012764	ENSOARG00000011737
oar-miR-143	ENSOART00000012783	ENSOARG00000011753
oar-miR-143	ENSOART00000012790	ENSOARG00000011760
oar-miR-143	ENSOART00000012797	ENSOARG00000011762
oar-miR-143	ENSOART00000012913	ENSOARG00000011874
oar-miR-143	ENSOART00000012970	ENSOARG00000011923
oar-miR-143	ENSOART00000013146	ENSOARG00000012089
oar-miR-143	ENSOART00000013173	ENSOARG00000012111
oar-miR-143	ENSOART00000013180	ENSOARG00000012122
oar-miR-143	ENSOART00000013188	ENSOARG00000012127
oar-miR-143	ENSOART00000013205	ENSOARG00000012139
oar-miR-143	ENSOART00000013238	ENSOARG00000012172
oar-miR-143	ENSOART00000013266	ENSOARG00000012195
oar-miR-143	ENSOART00000013306	ENSOARG00000012236
oar-miR-143	ENSOART00000013534	ENSOARG00000012433
oar-miR-143	ENSOART00000013583	ENSOARG00000012494
oar-miR-143	ENSOART00000013666	ENSOARG00000012566
oar-miR-143	ENSOART00000013685	ENSOARG00000012585
oar-miR-143	ENSOART00000013723	ENSOARG00000012620
oar-miR-143	ENSOART00000013732	ENSOARG00000012636
oar-miR-143	ENSOART00000013797	ENSOARG00000012692
oar-miR-143	ENSOART00000013876	ENSOARG00000012766
oar-miR-143	ENSOART00000013890	ENSOARG00000012780
oar-miR-143	ENSOART00000013968	ENSOARG00000012853
oar-miR-143	ENSOART00000013989	ENSOARG00000012869
oar-miR-143	ENSOART00000014018	ENSOARG00000012897
oar-miR-143	ENSOART00000014048	ENSOARG00000012927
oar-miR-143	ENSOART00000014084	ENSOARG00000012954
oar-miR-143	ENSOART00000014127	ENSOARG00000012993
oar-miR-143	ENSOART00000014143	ENSOARG00000013003
oar-miR-143	ENSOART00000014220	ENSOARG00000013078
oar-miR-143	ENSOART00000014261	ENSOARG00000013123
oar-miR-143	ENSOART00000014485	ENSOARG00000013317
oar-miR-143	ENSOART00000014493	ENSOARG00000013326
oar-miR-143	ENSOART00000014532	ENSOARG00000013364
oar-miR-143	ENSOART00000014545	ENSOARG00000013372
oar-miR-143	ENSOART00000014606	ENSOARG00000013426
oar-miR-143	ENSOART00000014630	ENSOARG00000013447
oar-miR-143	ENSOART00000014650	ENSOARG00000013466
oar-miR-143	ENSOART00000014684	ENSOARG00000013497
oar-miR-143	ENSOART00000014794	ENSOARG00000013596
oar-miR-143	ENSOART00000014829	ENSOARG00000013628
oar-miR-143	ENSOART00000015056	ENSOARG00000013838
oar-miR-143	ENSOART00000015076	ENSOARG00000013853
oar-miR-143	ENSOART00000015092	ENSOARG00000013867
oar-miR-143	ENSOART00000015204	ENSOARG00000013960
oar-miR-143	ENSOART00000015558	ENSOARG00000014285
oar-miR-143	ENSOART00000015563	ENSOARG00000014289
oar-miR-143	ENSOART00000015584	ENSOARG00000014305
oar-miR-143	ENSOART00000015629	ENSOARG00000014348
oar-miR-143	ENSOART00000015671	ENSOARG00000014393
oar-miR-143	ENSOART00000015723	ENSOARG00000014440
oar-miR-143	ENSOART00000015756	ENSOARG00000014475
oar-miR-143	ENSOART00000015771	ENSOARG00000014490
oar-miR-143	ENSOART00000015835	ENSOARG00000014545
oar-miR-143	ENSOART00000015837	ENSOARG00000014541
oar-miR-143	ENSOART00000015928	ENSOARG00000014636
oar-miR-143	ENSOART00000015994	ENSOARG00000014695
oar-miR-143	ENSOART00000016000	ENSOARG00000014699
oar-miR-143	ENSOART00000016171	ENSOARG00000014858
oar-miR-143	ENSOART00000016313	ENSOARG00000014974
oar-miR-143	ENSOART00000016315	ENSOARG00000014994
oar-miR-143	ENSOART00000016413	ENSOARG00000015083
oar-miR-143	ENSOART00000016462	ENSOARG00000015127
oar-miR-143	ENSOART00000016481	ENSOARG00000015142
oar-miR-143	ENSOART00000016511	ENSOARG00000015168
oar-miR-143	ENSOART00000016561	ENSOARG00000015214
oar-miR-143	ENSOART00000016581	ENSOARG00000015238
oar-miR-143	ENSOART00000016617	ENSOARG00000015267
oar-miR-143	ENSOART00000016626	ENSOARG00000015275
oar-miR-143	ENSOART00000016661	ENSOARG00000015313
oar-miR-143	ENSOART00000016708	ENSOARG00000015355
oar-miR-143	ENSOART00000016712	ENSOARG00000015358
oar-miR-143	ENSOART00000016754	ENSOARG00000015400
oar-miR-143	ENSOART00000016758	ENSOARG00000015402
oar-miR-143	ENSOART00000016808	ENSOARG00000015452
oar-miR-143	ENSOART00000016822	ENSOARG00000015462
oar-miR-143	ENSOART00000016870	ENSOARG00000015508
oar-miR-143	ENSOART00000016918	ENSOARG00000015547
oar-miR-143	ENSOART00000016941	ENSOARG00000015572
oar-miR-143	ENSOART00000017041	ENSOARG00000015658
oar-miR-143	ENSOART00000017042	ENSOARG00000015660
oar-miR-143	ENSOART00000017059	ENSOARG00000015673
oar-miR-143	ENSOART00000017183	ENSOARG00000015782
oar-miR-143	ENSOART00000017245	ENSOARG00000015834
oar-miR-143	ENSOART00000017263	ENSOARG00000015854
oar-miR-143	ENSOART00000017274	ENSOARG00000015865
oar-miR-143	ENSOART00000017392	ENSOARG00000015972
oar-miR-143	ENSOART00000017414	ENSOARG00000015989
oar-miR-143	ENSOART00000017469	ENSOARG00000016037
oar-miR-143	ENSOART00000017543	ENSOARG00000016109
oar-miR-143	ENSOART00000017597	ENSOARG00000016155
oar-miR-143	ENSOART00000018081	ENSOARG00000016597
oar-miR-143	ENSOART00000018104	ENSOARG00000016621
oar-miR-143	ENSOART00000018152	ENSOARG00000016667
oar-miR-143	ENSOART00000018173	ENSOARG00000016688
oar-miR-143	ENSOART00000018194	ENSOARG00000016708
oar-miR-143	ENSOART00000018218	ENSOARG00000016729
oar-miR-143	ENSOART00000018417	ENSOARG00000016905
oar-miR-143	ENSOART00000018521	ENSOARG00000017011
oar-miR-143	ENSOART00000018657	ENSOARG00000017126
oar-miR-143	ENSOART00000018679	ENSOARG00000017165
oar-miR-143	ENSOART00000018681	ENSOARG00000017163
oar-miR-143	ENSOART00000018893	ENSOARG00000017357
oar-miR-143	ENSOART00000018914	ENSOARG00000017371
oar-miR-143	ENSOART00000019007	ENSOARG00000017459
oar-miR-143	ENSOART00000019041	ENSOARG00000017493
oar-miR-143	ENSOART00000019149	ENSOARG00000017596
oar-miR-143	ENSOART00000019428	ENSOARG00000017859
oar-miR-143	ENSOART00000019529	ENSOARG00000017945
oar-miR-143	ENSOART00000019543	ENSOARG00000017957
oar-miR-143	ENSOART00000019592	ENSOARG00000017998
oar-miR-143	ENSOART00000019684	ENSOARG00000018084
oar-miR-143	ENSOART00000019748	ENSOARG00000018146
oar-miR-143	ENSOART00000019819	ENSOARG00000018213
oar-miR-143	ENSOART00000019880	ENSOARG00000018271
oar-miR-143	ENSOART00000019938	ENSOARG00000018321
oar-miR-143	ENSOART00000020009	ENSOARG00000018383
oar-miR-143	ENSOART00000020072	ENSOARG00000018434
oar-miR-143	ENSOART00000020100	ENSOARG00000018467
oar-miR-143	ENSOART00000020418	ENSOARG00000018752
oar-miR-143	ENSOART00000020429	ENSOARG00000018762
oar-miR-143	ENSOART00000020450	ENSOARG00000018780
oar-miR-143	ENSOART00000020536	ENSOARG00000018857
oar-miR-143	ENSOART00000020628	ENSOARG00000018945
oar-miR-143	ENSOART00000020638	ENSOARG00000018955
oar-miR-143	ENSOART00000020682	ENSOARG00000018989
oar-miR-143	ENSOART00000020740	ENSOARG00000019050
oar-miR-143	ENSOART00000020779	ENSOARG00000019083
oar-miR-143	ENSOART00000020794	ENSOARG00000019098
oar-miR-143	ENSOART00000020810	ENSOARG00000019110
oar-miR-143	ENSOART00000020947	ENSOARG00000019236
oar-miR-143	ENSOART00000021093	ENSOARG00000019369
oar-miR-143	ENSOART00000021134	ENSOARG00000019406
oar-miR-143	ENSOART00000021151	ENSOARG00000019421
oar-miR-143	ENSOART00000021179	ENSOARG00000019444
oar-miR-143	ENSOART00000021190	ENSOARG00000019457
oar-miR-143	ENSOART00000021192	ENSOARG00000019459
oar-miR-143	ENSOART00000021196	ENSOARG00000019463
oar-miR-143	ENSOART00000021231	ENSOARG00000019493
oar-miR-143	ENSOART00000021344	ENSOARG00000019599
oar-miR-143	ENSOART00000021368	ENSOARG00000019621
oar-miR-143	ENSOART00000021470	ENSOARG00000019714
oar-miR-143	ENSOART00000021605	ENSOARG00000019841
oar-miR-143	ENSOART00000022009	ENSOARG00000020213
oar-miR-143	ENSOART00000022226	ENSOARG00000020410
oar-miR-143	ENSOART00000022280	ENSOARG00000020457
oar-miR-143	ENSOART00000022495	ENSOARG00000020648
oar-miR-143	ENSOART00000022516	ENSOARG00000020667
oar-miR-143	ENSOART00000022700	ENSOARG00000020837
oar-miR-143	ENSOART00000022741	ENSOARG00000020873
oar-miR-143	ENSOART00000022755	ENSOARG00000020885
oar-miR-143	ENSOART00000022758	ENSOARG00000020888
oar-miR-143	ENSOART00000022827	ENSOARG00000020951
oar-miR-143	ENSOART00000022905	ENSOARG00000021025
oar-miR-143	ENSOART00000022952	ENSOARG00000021066
oar-miR-143	ENSOART00000022969	ENSOARG00000021083
oar-miR-143	ENSOART00000022996	ENSOARG00000021107
oar-miR-143	ENSOART00000023017	ENSOARG00000021125
oar-miR-30a-5p	ENSOART00000000244	ENSOARG00000000230
oar-miR-30a-5p	ENSOART00000000359	ENSOARG00000000337
oar-miR-30a-5p	ENSOART00000000493	ENSOARG00000000456
oar-miR-30a-5p	ENSOART00000000760	ENSOARG00000000709
oar-miR-30a-5p	ENSOART00000000841	ENSOARG00000000774
oar-miR-30a-5p	ENSOART00000000972	ENSOARG00000000898
oar-miR-30a-5p	ENSOART00000001010	ENSOARG00000000941
oar-miR-30a-5p	ENSOART00000001067	ENSOARG00000000996
oar-miR-30a-5p	ENSOART00000001269	ENSOARG00000001186
oar-miR-30a-5p	ENSOART00000001354	ENSOARG00000001254
oar-miR-30a-5p	ENSOART00000001424	ENSOARG00000001328
oar-miR-30a-5p	ENSOART00000001637	ENSOARG00000001532
oar-miR-30a-5p	ENSOART00000001865	ENSOARG00000001734
oar-miR-30a-5p	ENSOART00000001948	ENSOARG00000001809
oar-miR-30a-5p	ENSOART00000002004	ENSOARG00000001867
oar-miR-30a-5p	ENSOART00000002104	ENSOARG00000001957
oar-miR-30a-5p	ENSOART00000002203	ENSOARG00000002045
oar-miR-30a-5p	ENSOART00000002241	ENSOARG00000002073
oar-miR-30a-5p	ENSOART00000002449	ENSOARG00000002265
oar-miR-30a-5p	ENSOART00000002599	ENSOARG00000002399
oar-miR-30a-5p	ENSOART00000002614	ENSOARG00000002410
oar-miR-30a-5p	ENSOART00000002784	ENSOARG00000002561
oar-miR-30a-5p	ENSOART00000002848	ENSOARG00000002627
oar-miR-30a-5p	ENSOART00000002958	ENSOARG00000002732
oar-miR-30a-5p	ENSOART00000003053	ENSOARG00000002820
oar-miR-30a-5p	ENSOART00000003121	ENSOARG00000002881
oar-miR-30a-5p	ENSOART00000003183	ENSOARG00000002936
oar-miR-30a-5p	ENSOART00000003200	ENSOARG00000002931
oar-miR-30a-5p	ENSOART00000003237	ENSOARG00000002984
oar-miR-30a-5p	ENSOART00000003643	ENSOARG00000003356
oar-miR-30a-5p	ENSOART00000003718	ENSOARG00000003419
oar-miR-30a-5p	ENSOART00000003755	ENSOARG00000003457
oar-miR-30a-5p	ENSOART00000003887	ENSOARG00000003579
oar-miR-30a-5p	ENSOART00000003890	ENSOARG00000003571
oar-miR-30a-5p	ENSOART00000003902	ENSOARG00000003591
oar-miR-30a-5p	ENSOART00000003969	ENSOARG00000003654
oar-miR-30a-5p	ENSOART00000003972	ENSOARG00000003659
oar-miR-30a-5p	ENSOART00000004019	ENSOARG00000003698
oar-miR-30a-5p	ENSOART00000004021	ENSOARG00000003701
oar-miR-30a-5p	ENSOART00000004271	ENSOARG00000003929
oar-miR-30a-5p	ENSOART00000004399	ENSOARG00000004046
oar-miR-30a-5p	ENSOART00000004586	ENSOARG00000004212
oar-miR-30a-5p	ENSOART00000004737	ENSOARG00000004350
oar-miR-30a-5p	ENSOART00000004747	ENSOARG00000004362
oar-miR-30a-5p	ENSOART00000004779	ENSOARG00000004391
oar-miR-30a-5p	ENSOART00000004892	ENSOARG00000004495
oar-miR-30a-5p	ENSOART00000004970	ENSOARG00000004561
oar-miR-30a-5p	ENSOART00000005254	ENSOARG00000004815
oar-miR-30a-5p	ENSOART00000005262	ENSOARG00000004826
oar-miR-30a-5p	ENSOART00000005339	ENSOARG00000004903
oar-miR-30a-5p	ENSOART00000005532	ENSOARG00000005080
oar-miR-30a-5p	ENSOART00000005760	ENSOARG00000005288
oar-miR-30a-5p	ENSOART00000005810	ENSOARG00000005327
oar-miR-30a-5p	ENSOART00000005928	ENSOARG00000005440
oar-miR-30a-5p	ENSOART00000005959	ENSOARG00000005466
oar-miR-30a-5p	ENSOART00000006385	ENSOARG00000005869
oar-miR-30a-5p	ENSOART00000006406	ENSOARG00000005882
oar-miR-30a-5p	ENSOART00000006479	ENSOARG00000005960
oar-miR-30a-5p	ENSOART00000006544	ENSOARG00000006019
oar-miR-30a-5p	ENSOART00000006710	ENSOARG00000006163
oar-miR-30a-5p	ENSOART00000006724	ENSOARG00000006174
oar-miR-30a-5p	ENSOART00000007001	ENSOARG00000006441
oar-miR-30a-5p	ENSOART00000007035	ENSOARG00000006474
oar-miR-30a-5p	ENSOART00000007082	ENSOARG00000006512
oar-miR-30a-5p	ENSOART00000007095	ENSOARG00000006531
oar-miR-30a-5p	ENSOART00000007145	ENSOARG00000006573
oar-miR-30a-5p	ENSOART00000007148	ENSOARG00000006575
oar-miR-30a-5p	ENSOART00000007388	ENSOARG00000006792
oar-miR-30a-5p	ENSOART00000007395	ENSOARG00000006802
oar-miR-30a-5p	ENSOART00000007433	ENSOARG00000006838
oar-miR-30a-5p	ENSOART00000007561	ENSOARG00000006951
oar-miR-30a-5p	ENSOART00000007820	ENSOARG00000007188
oar-miR-30a-5p	ENSOART00000007871	ENSOARG00000007239
oar-miR-30a-5p	ENSOART00000008227	ENSOARG00000007558
oar-miR-30a-5p	ENSOART00000008301	ENSOARG00000007622
oar-miR-30a-5p	ENSOART00000008339	ENSOARG00000007660
oar-miR-30a-5p	ENSOART00000008491	ENSOARG00000007801
oar-miR-30a-5p	ENSOART00000008532	ENSOARG00000007835
oar-miR-30a-5p	ENSOART00000008544	ENSOARG00000007845
oar-miR-30a-5p	ENSOART00000008552	ENSOARG00000007853
oar-miR-30a-5p	ENSOART00000008677	ENSOARG00000007969
oar-miR-30a-5p	ENSOART00000008723	ENSOARG00000008011
oar-miR-30a-5p	ENSOART00000008738	ENSOARG00000008023
oar-miR-30a-5p	ENSOART00000008880	ENSOARG00000008158
oar-miR-30a-5p	ENSOART00000008966	ENSOARG00000008241
oar-miR-30a-5p	ENSOART00000009138	ENSOARG00000008397
oar-miR-30a-5p	ENSOART00000009314	ENSOARG00000008559
oar-miR-30a-5p	ENSOART00000009381	ENSOARG00000008616
oar-miR-30a-5p	ENSOART00000009385	ENSOARG00000008615
oar-miR-30a-5p	ENSOART00000009588	ENSOARG00000008808
oar-miR-30a-5p	ENSOART00000009685	ENSOARG00000008892
oar-miR-30a-5p	ENSOART00000009780	ENSOARG00000008980
oar-miR-30a-5p	ENSOART00000009909	ENSOARG00000009100
oar-miR-30a-5p	ENSOART00000010154	ENSOARG00000009330
oar-miR-30a-5p	ENSOART00000010354	ENSOARG00000009505
oar-miR-30a-5p	ENSOART00000010371	ENSOARG00000009525
oar-miR-30a-5p	ENSOART00000010396	ENSOARG00000009548
oar-miR-30a-5p	ENSOART00000010456	ENSOARG00000009602
oar-miR-30a-5p	ENSOART00000010510	ENSOARG00000009653
oar-miR-30a-5p	ENSOART00000010641	ENSOARG00000009780
oar-miR-30a-5p	ENSOART00000010778	ENSOARG00000009902
oar-miR-30a-5p	ENSOART00000011036	ENSOARG00000010144
oar-miR-30a-5p	ENSOART00000011281	ENSOARG00000010367
oar-miR-30a-5p	ENSOART00000011639	ENSOARG00000010697
oar-miR-30a-5p	ENSOART00000011648	ENSOARG00000010701
oar-miR-30a-5p	ENSOART00000011813	ENSOARG00000010861
oar-miR-30a-5p	ENSOART00000012057	ENSOARG00000011088
oar-miR-30a-5p	ENSOART00000012067	ENSOARG00000011095
oar-miR-30a-5p	ENSOART00000012175	ENSOARG00000011199
oar-miR-30a-5p	ENSOART00000012596	ENSOARG00000011582
oar-miR-30a-5p	ENSOART00000012602	ENSOARG00000011589
oar-miR-30a-5p	ENSOART00000012995	ENSOARG00000011949
oar-miR-30a-5p	ENSOART00000013330	ENSOARG00000012259
oar-miR-30a-5p	ENSOART00000013461	ENSOARG00000012379
oar-miR-30a-5p	ENSOART00000013507	ENSOARG00000012421
oar-miR-30a-5p	ENSOART00000013522	ENSOARG00000012435
oar-miR-30a-5p	ENSOART00000013559	ENSOARG00000012463
oar-miR-30a-5p	ENSOART00000013606	ENSOARG00000012512
oar-miR-30a-5p	ENSOART00000013669	ENSOARG00000012569
oar-miR-30a-5p	ENSOART00000013688	ENSOARG00000012587
oar-miR-30a-5p	ENSOART00000013693	ENSOARG00000012592
oar-miR-30a-5p	ENSOART00000013874	ENSOARG00000012759
oar-miR-30a-5p	ENSOART00000013938	ENSOARG00000012824
oar-miR-30a-5p	ENSOART00000014262	ENSOARG00000013119
oar-miR-30a-5p	ENSOART00000014512	ENSOARG00000013339
oar-miR-30a-5p	ENSOART00000014544	ENSOARG00000013369
oar-miR-30a-5p	ENSOART00000014657	ENSOARG00000013465
oar-miR-30a-5p	ENSOART00000014691	ENSOARG00000013509
oar-miR-30a-5p	ENSOART00000014740	ENSOARG00000013544
oar-miR-30a-5p	ENSOART00000015015	ENSOARG00000013796
oar-miR-30a-5p	ENSOART00000015127	ENSOARG00000013900
oar-miR-30a-5p	ENSOART00000015136	ENSOARG00000013903
oar-miR-30a-5p	ENSOART00000015138	ENSOARG00000013895
oar-miR-30a-5p	ENSOART00000015262	ENSOARG00000014018
oar-miR-30a-5p	ENSOART00000015268	ENSOARG00000014022
oar-miR-30a-5p	ENSOART00000015363	ENSOARG00000014106
oar-miR-30a-5p	ENSOART00000015433	ENSOARG00000014170
oar-miR-30a-5p	ENSOART00000015696	ENSOARG00000014415
oar-miR-30a-5p	ENSOART00000015989	ENSOARG00000014690
oar-miR-30a-5p	ENSOART00000016165	ENSOARG00000014856
oar-miR-30a-5p	ENSOART00000016354	ENSOARG00000015024
oar-miR-30a-5p	ENSOART00000016403	ENSOARG00000015070
oar-miR-30a-5p	ENSOART00000016984	ENSOARG00000015614
oar-miR-30a-5p	ENSOART00000017215	ENSOARG00000015802
oar-miR-30a-5p	ENSOART00000017301	ENSOARG00000015892
oar-miR-30a-5p	ENSOART00000017390	ENSOARG00000015971
oar-miR-30a-5p	ENSOART00000017711	ENSOARG00000016262
oar-miR-30a-5p	ENSOART00000017883	ENSOARG00000016418
oar-miR-30a-5p	ENSOART00000018019	ENSOARG00000016545
oar-miR-30a-5p	ENSOART00000018143	ENSOARG00000016653
oar-miR-30a-5p	ENSOART00000018221	ENSOARG00000016730
oar-miR-30a-5p	ENSOART00000018289	ENSOARG00000016797
oar-miR-30a-5p	ENSOART00000018308	ENSOARG00000016807
oar-miR-30a-5p	ENSOART00000018406	ENSOARG00000016898
oar-miR-30a-5p	ENSOART00000018580	ENSOARG00000017067
oar-miR-30a-5p	ENSOART00000018625	ENSOARG00000017110
oar-miR-30a-5p	ENSOART00000018644	ENSOARG00000017131
oar-miR-30a-5p	ENSOART00000018649	ENSOARG00000017134
oar-miR-30a-5p	ENSOART00000018783	ENSOARG00000017260
oar-miR-30a-5p	ENSOART00000018859	ENSOARG00000017320
oar-miR-30a-5p	ENSOART00000019327	ENSOARG00000017761
oar-miR-30a-5p	ENSOART00000019493	ENSOARG00000017915
oar-miR-30a-5p	ENSOART00000019523	ENSOARG00000017939
oar-miR-30a-5p	ENSOART00000019577	ENSOARG00000017987
oar-miR-30a-5p	ENSOART00000019660	ENSOARG00000018064
oar-miR-30a-5p	ENSOART00000019830	ENSOARG00000018224
oar-miR-30a-5p	ENSOART00000019929	ENSOARG00000018309
oar-miR-30a-5p	ENSOART00000019945	ENSOARG00000018325
oar-miR-30a-5p	ENSOART00000019959	ENSOARG00000018338
oar-miR-30a-5p	ENSOART00000019969	ENSOARG00000018350
oar-miR-30a-5p	ENSOART00000020096	ENSOARG00000018464
oar-miR-30a-5p	ENSOART00000020149	ENSOARG00000018509
oar-miR-30a-5p	ENSOART00000020203	ENSOARG00000018564
oar-miR-30a-5p	ENSOART00000020329	ENSOARG00000018677
oar-miR-30a-5p	ENSOART00000020451	ENSOARG00000018779
oar-miR-30a-5p	ENSOART00000020558	ENSOARG00000018878
oar-miR-30a-5p	ENSOART00000020569	ENSOARG00000018889
oar-miR-30a-5p	ENSOART00000020689	ENSOARG00000019000
oar-miR-30a-5p	ENSOART00000020790	ENSOARG00000019094
oar-miR-30a-5p	ENSOART00000020965	ENSOARG00000019252
oar-miR-30a-5p	ENSOART00000020982	ENSOARG00000019268
oar-miR-30a-5p	ENSOART00000021239	ENSOARG00000019501
oar-miR-30a-5p	ENSOART00000021251	ENSOARG00000019512
oar-miR-30a-5p	ENSOART00000021284	ENSOARG00000019542
oar-miR-30a-5p	ENSOART00000021578	ENSOARG00000019818
oar-miR-30a-5p	ENSOART00000021610	ENSOARG00000019849
oar-miR-30a-5p	ENSOART00000021681	ENSOARG00000019913
oar-miR-30a-5p	ENSOART00000021731	ENSOARG00000019962
oar-miR-30a-5p	ENSOART00000021769	ENSOARG00000019993
oar-miR-30a-5p	ENSOART00000021825	ENSOARG00000020044
oar-miR-30a-5p	ENSOART00000022020	ENSOARG00000020226
oar-miR-30a-5p	ENSOART00000022030	ENSOARG00000020232
oar-miR-30a-5p	ENSOART00000022159	ENSOARG00000020348
oar-miR-30a-5p	ENSOART00000022190	ENSOARG00000020379
oar-miR-30a-5p	ENSOART00000022202	ENSOARG00000020391
oar-miR-30a-5p	ENSOART00000022271	ENSOARG00000020450
oar-miR-30a-5p	ENSOART00000022311	ENSOARG00000020485
oar-miR-30a-5p	ENSOART00000022347	ENSOARG00000020516
oar-miR-30a-5p	ENSOART00000022699	ENSOARG00000020835
oar-miR-30a-5p	ENSOART00000022955	ENSOARG00000021069
oar-miR-26a	ENSOART00000000637	ENSOARG00000000591
oar-miR-26a	ENSOART00000000786	ENSOARG00000000738
oar-miR-26a	ENSOART00000000868	ENSOARG00000000812
oar-miR-26a	ENSOART00000001629	ENSOARG00000001520
oar-miR-26a	ENSOART00000001828	ENSOARG00000001695
oar-miR-26a	ENSOART00000001931	ENSOARG00000001797
oar-miR-26a	ENSOART00000002566	ENSOARG00000002372
oar-miR-26a	ENSOART00000002631	ENSOARG00000002429
oar-miR-26a	ENSOART00000003021	ENSOARG00000002779
oar-miR-26a	ENSOART00000003033	ENSOARG00000002799
oar-miR-26a	ENSOART00000003042	ENSOARG00000002804
oar-miR-26a	ENSOART00000003097	ENSOARG00000002859
oar-miR-26a	ENSOART00000003497	ENSOARG00000003227
oar-miR-26a	ENSOART00000003551	ENSOARG00000003274
oar-miR-26a	ENSOART00000003584	ENSOARG00000003308
oar-miR-26a	ENSOART00000003894	ENSOARG00000003582
oar-miR-26a	ENSOART00000003965	ENSOARG00000003648
oar-miR-26a	ENSOART00000003984	ENSOARG00000003673
oar-miR-26a	ENSOART00000004141	ENSOARG00000003812
oar-miR-26a	ENSOART00000004178	ENSOARG00000003844
oar-miR-26a	ENSOART00000004344	ENSOARG00000003994
oar-miR-26a	ENSOART00000004871	ENSOARG00000004479
oar-miR-26a	ENSOART00000004918	ENSOARG00000004515
oar-miR-26a	ENSOART00000004949	ENSOARG00000004548
oar-miR-26a	ENSOART00000004967	ENSOARG00000004563
oar-miR-26a	ENSOART00000005125	ENSOARG00000004701
oar-miR-26a	ENSOART00000005268	ENSOARG00000004834
oar-miR-26a	ENSOART00000005363	ENSOARG00000004928
oar-miR-26a	ENSOART00000005716	ENSOARG00000005235
oar-miR-26a	ENSOART00000005717	ENSOARG00000005244
oar-miR-26a	ENSOART00000005765	ENSOARG00000005286
oar-miR-26a	ENSOART00000005797	ENSOARG00000005320
oar-miR-26a	ENSOART00000005995	ENSOARG00000005496
oar-miR-26a	ENSOART00000006231	ENSOARG00000005718
oar-miR-26a	ENSOART00000006812	ENSOARG00000006265
oar-miR-26a	ENSOART00000007033	ENSOARG00000006471
oar-miR-26a	ENSOART00000007195	ENSOARG00000006621
oar-miR-26a	ENSOART00000007270	ENSOARG00000006691
oar-miR-26a	ENSOART00000007389	ENSOARG00000006797
oar-miR-26a	ENSOART00000007581	ENSOARG00000006969
oar-miR-26a	ENSOART00000007799	ENSOARG00000007173
oar-miR-26a	ENSOART00000007842	ENSOARG00000007205
oar-miR-26a	ENSOART00000007879	ENSOARG00000007240
oar-miR-26a	ENSOART00000007985	ENSOARG00000007337
oar-miR-26a	ENSOART00000008037	ENSOARG00000007379
oar-miR-26a	ENSOART00000008267	ENSOARG00000007592
oar-miR-26a	ENSOART00000008931	ENSOARG00000008206
oar-miR-26a	ENSOART00000009064	ENSOARG00000008331
oar-miR-26a	ENSOART00000009340	ENSOARG00000008580
oar-miR-26a	ENSOART00000009405	ENSOARG00000008639
oar-miR-26a	ENSOART00000009529	ENSOARG00000008749
oar-miR-26a	ENSOART00000009613	ENSOARG00000008832
oar-miR-26a	ENSOART00000010204	ENSOARG00000009374
oar-miR-26a	ENSOART00000010476	ENSOARG00000009623
oar-miR-26a	ENSOART00000010801	ENSOARG00000009922
oar-miR-26a	ENSOART00000010828	ENSOARG00000009951
oar-miR-26a	ENSOART00000010843	ENSOARG00000009963
oar-miR-26a	ENSOART00000010968	ENSOARG00000010057
oar-miR-26a	ENSOART00000011021	ENSOARG00000010126
oar-miR-26a	ENSOART00000011037	ENSOARG00000010140
oar-miR-26a	ENSOART00000011050	ENSOARG00000010155
oar-miR-26a	ENSOART00000011163	ENSOARG00000010252
oar-miR-26a	ENSOART00000011238	ENSOARG00000010326
oar-miR-26a	ENSOART00000011296	ENSOARG00000010376
oar-miR-26a	ENSOART00000011402	ENSOARG00000010476
oar-miR-26a	ENSOART00000012266	ENSOARG00000011282
oar-miR-26a	ENSOART00000012330	ENSOARG00000011340
oar-miR-26a	ENSOART00000012343	ENSOARG00000011353
oar-miR-26a	ENSOART00000012442	ENSOARG00000011444
oar-miR-26a	ENSOART00000012599	ENSOARG00000011587
oar-miR-26a	ENSOART00000012696	ENSOARG00000011675
oar-miR-26a	ENSOART00000012932	ENSOARG00000011888
oar-miR-26a	ENSOART00000012996	ENSOARG00000011948
oar-miR-26a	ENSOART00000013176	ENSOARG00000012114
oar-miR-26a	ENSOART00000013295	ENSOARG00000012228
oar-miR-26a	ENSOART00000013861	ENSOARG00000012748
oar-miR-26a	ENSOART00000014596	ENSOARG00000013418
oar-miR-26a	ENSOART00000014613	ENSOARG00000013434
oar-miR-26a	ENSOART00000014817	ENSOARG00000013619
oar-miR-26a	ENSOART00000014874	ENSOARG00000013671
oar-miR-26a	ENSOART00000015018	ENSOARG00000013802
oar-miR-26a	ENSOART00000015407	ENSOARG00000014146
oar-miR-26a	ENSOART00000015474	ENSOARG00000014200
oar-miR-26a	ENSOART00000015546	ENSOARG00000014276
oar-miR-26a	ENSOART00000016002	ENSOARG00000014703
oar-miR-26a	ENSOART00000016227	ENSOARG00000014904
oar-miR-26a	ENSOART00000016543	ENSOARG00000015201
oar-miR-26a	ENSOART00000016675	ENSOARG00000015322
oar-miR-26a	ENSOART00000017193	ENSOARG00000015788
oar-miR-26a	ENSOART00000017481	ENSOARG00000016047
oar-miR-26a	ENSOART00000017554	ENSOARG00000016120
oar-miR-26a	ENSOART00000017594	ENSOARG00000016159
oar-miR-26a	ENSOART00000017814	ENSOARG00000016362
oar-miR-26a	ENSOART00000017864	ENSOARG00000016404
oar-miR-26a	ENSOART00000017895	ENSOARG00000016432
oar-miR-26a	ENSOART00000017949	ENSOARG00000016475
oar-miR-26a	ENSOART00000018048	ENSOARG00000016570
oar-miR-26a	ENSOART00000018550	ENSOARG00000017022
oar-miR-26a	ENSOART00000018569	ENSOARG00000017055
oar-miR-26a	ENSOART00000018606	ENSOARG00000017092
oar-miR-26a	ENSOART00000018689	ENSOARG00000017158
oar-miR-26a	ENSOART00000018776	ENSOARG00000017248
oar-miR-26a	ENSOART00000018797	ENSOARG00000017270
oar-miR-26a	ENSOART00000018866	ENSOARG00000017330
oar-miR-26a	ENSOART00000018880	ENSOARG00000017345
oar-miR-26a	ENSOART00000018920	ENSOARG00000017383
oar-miR-26a	ENSOART00000018995	ENSOARG00000017445
oar-miR-26a	ENSOART00000019132	ENSOARG00000017583
oar-miR-26a	ENSOART00000019177	ENSOARG00000017613
oar-miR-26a	ENSOART00000019353	ENSOARG00000017786
oar-miR-26a	ENSOART00000019455	ENSOARG00000017880
oar-miR-26a	ENSOART00000019500	ENSOARG00000017919
oar-miR-26a	ENSOART00000019527	ENSOARG00000017944
oar-miR-26a	ENSOART00000019532	ENSOARG00000017949
oar-miR-26a	ENSOART00000019587	ENSOARG00000017994
oar-miR-26a	ENSOART00000019604	ENSOARG00000018013
oar-miR-26a	ENSOART00000019742	ENSOARG00000018138
oar-miR-26a	ENSOART00000019918	ENSOARG00000018301
oar-miR-26a	ENSOART00000020034	ENSOARG00000018401
oar-miR-26a	ENSOART00000020728	ENSOARG00000019038
oar-miR-26a	ENSOART00000021015	ENSOARG00000019298
oar-miR-26a	ENSOART00000021044	ENSOARG00000019323
oar-miR-26a	ENSOART00000021130	ENSOARG00000019401
oar-miR-26a	ENSOART00000021300	ENSOARG00000019554
oar-miR-26a	ENSOART00000021421	ENSOARG00000019668
oar-miR-26a	ENSOART00000021478	ENSOARG00000019722
oar-miR-26a	ENSOART00000021556	ENSOARG00000019796
oar-miR-26a	ENSOART00000021595	ENSOARG00000019835
oar-miR-26a	ENSOART00000022170	ENSOARG00000020358
oar-miR-26a	ENSOART00000022173	ENSOARG00000020363
oar-miR-26a	ENSOART00000022184	ENSOARG00000020374
oar-miR-26a	ENSOART00000022244	ENSOARG00000020426
oar-miR-26a	ENSOART00000022548	ENSOARG00000020695
oar-miR-26a	ENSOART00000022618	ENSOARG00000020762
oar-miR-26a	ENSOART00000022671	ENSOARG00000020808
oar-miR-26a	ENSOART00000022883	ENSOARG00000021004
oar-miR-26a	ENSOART00000022909	ENSOARG00000021027
oar-miR-21	ENSOART00000000093	ENSOARG00000000094
oar-miR-21	ENSOART00000000274	ENSOARG00000000259
oar-miR-21	ENSOART00000000354	ENSOARG00000000327
oar-miR-21	ENSOART00000000486	ENSOARG00000000457
oar-miR-21	ENSOART00000000827	ENSOARG00000000769
oar-miR-21	ENSOART00000001209	ENSOARG00000001130
oar-miR-21	ENSOART00000002257	ENSOARG00000002088
oar-miR-21	ENSOART00000002365	ENSOARG00000002193
oar-miR-21	ENSOART00000002466	ENSOARG00000002282
oar-miR-21	ENSOART00000003306	ENSOARG00000003051
oar-miR-21	ENSOART00000003414	ENSOARG00000003151
oar-miR-21	ENSOART00000003503	ENSOARG00000003230
oar-miR-21	ENSOART00000003570	ENSOARG00000003293
oar-miR-21	ENSOART00000003711	ENSOARG00000003400
oar-miR-21	ENSOART00000003732	ENSOARG00000003437
oar-miR-21	ENSOART00000003828	ENSOARG00000003518
oar-miR-21	ENSOART00000004396	ENSOARG00000004036
oar-miR-21	ENSOART00000004688	ENSOARG00000004307
oar-miR-21	ENSOART00000004827	ENSOARG00000004437
oar-miR-21	ENSOART00000005220	ENSOARG00000004790
oar-miR-21	ENSOART00000005375	ENSOARG00000004936
oar-miR-21	ENSOART00000005504	ENSOARG00000005055
oar-miR-21	ENSOART00000005905	ENSOARG00000005420
oar-miR-21	ENSOART00000006043	ENSOARG00000005540
oar-miR-21	ENSOART00000006510	ENSOARG00000005986
oar-miR-21	ENSOART00000006908	ENSOARG00000006354
oar-miR-21	ENSOART00000007390	ENSOARG00000006799
oar-miR-21	ENSOART00000008123	ENSOARG00000007458
oar-miR-21	ENSOART00000008253	ENSOARG00000007580
oar-miR-21	ENSOART00000008361	ENSOARG00000007683
oar-miR-21	ENSOART00000008615	ENSOARG00000007909
oar-miR-21	ENSOART00000008971	ENSOARG00000008240
oar-miR-21	ENSOART00000009306	ENSOARG00000008554
oar-miR-21	ENSOART00000009962	ENSOARG00000009152
oar-miR-21	ENSOART00000010497	ENSOARG00000009642
oar-miR-21	ENSOART00000011059	ENSOARG00000010162
oar-miR-21	ENSOART00000011205	ENSOARG00000010298
oar-miR-21	ENSOART00000011643	ENSOARG00000010699
oar-miR-21	ENSOART00000011779	ENSOARG00000010829
oar-miR-21	ENSOART00000011792	ENSOARG00000010837
oar-miR-21	ENSOART00000011953	ENSOARG00000010990
oar-miR-21	ENSOART00000012389	ENSOARG00000011397
oar-miR-21	ENSOART00000012748	ENSOARG00000011723
oar-miR-21	ENSOART00000012808	ENSOARG00000011773
oar-miR-21	ENSOART00000013838	ENSOARG00000012725
oar-miR-21	ENSOART00000014057	ENSOARG00000012935
oar-miR-21	ENSOART00000014653	ENSOARG00000013469
oar-miR-21	ENSOART00000014768	ENSOARG00000013579
oar-miR-21	ENSOART00000014885	ENSOARG00000013674
oar-miR-21	ENSOART00000014920	ENSOARG00000013708
oar-miR-21	ENSOART00000015232	ENSOARG00000013988
oar-miR-21	ENSOART00000015279	ENSOARG00000014034
oar-miR-21	ENSOART00000015388	ENSOARG00000014129
oar-miR-21	ENSOART00000015542	ENSOARG00000014270
oar-miR-21	ENSOART00000015814	ENSOARG00000014529
oar-miR-21	ENSOART00000016108	ENSOARG00000014803
oar-miR-21	ENSOART00000016160	ENSOARG00000014849
oar-miR-21	ENSOART00000016449	ENSOARG00000015114
oar-miR-21	ENSOART00000016973	ENSOARG00000015596
oar-miR-21	ENSOART00000017515	ENSOARG00000016085
oar-miR-21	ENSOART00000017533	ENSOARG00000016099
oar-miR-21	ENSOART00000017842	ENSOARG00000016384
oar-miR-21	ENSOART00000018009	ENSOARG00000016537
oar-miR-21	ENSOART00000018869	ENSOARG00000017329
oar-miR-21	ENSOART00000019747	ENSOARG00000018142
oar-miR-21	ENSOART00000020002	ENSOARG00000018378
oar-miR-21	ENSOART00000020187	ENSOARG00000018549
oar-miR-21	ENSOART00000020590	ENSOARG00000018909
oar-miR-21	ENSOART00000021234	ENSOARG00000019496
oar-miR-21	ENSOART00000021803	ENSOARG00000020025
oar-miR-21	ENSOART00000021891	ENSOARG00000020110
oar-miR-21	ENSOART00000021908	ENSOARG00000020123
oar-miR-21	ENSOART00000021949	ENSOARG00000020158
oar-miR-21	ENSOART00000022299	ENSOARG00000020474
novel_31	ENSOART00000000090	ENSOARG00000000085
novel_31	ENSOART00000000267	ENSOARG00000000254
novel_31	ENSOART00000000460	ENSOARG00000000428
novel_31	ENSOART00000000540	ENSOARG00000000498
novel_31	ENSOART00000000770	ENSOARG00000000720
novel_31	ENSOART00000000997	ENSOARG00000000927
novel_31	ENSOART00000001216	ENSOARG00000001140
novel_31	ENSOART00000001250	ENSOARG00000001172
novel_31	ENSOART00000001381	ENSOARG00000001290
novel_31	ENSOART00000001402	ENSOARG00000001309
novel_31	ENSOART00000001590	ENSOARG00000001486
novel_31	ENSOART00000001808	ENSOARG00000001675
novel_31	ENSOART00000001943	ENSOARG00000001787
novel_31	ENSOART00000001996	ENSOARG00000001857
novel_31	ENSOART00000002015	ENSOARG00000001879
novel_31	ENSOART00000002072	ENSOARG00000001928
novel_31	ENSOART00000002127	ENSOARG00000001975
novel_31	ENSOART00000002131	ENSOARG00000001982
novel_31	ENSOART00000002322	ENSOARG00000002150
novel_31	ENSOART00000002351	ENSOARG00000002181
novel_31	ENSOART00000002369	ENSOARG00000002197
novel_31	ENSOART00000002604	ENSOARG00000002402
novel_31	ENSOART00000002634	ENSOARG00000002427
novel_31	ENSOART00000002644	ENSOARG00000002433
novel_31	ENSOART00000002715	ENSOARG00000002489
novel_31	ENSOART00000002782	ENSOARG00000002567
novel_31	ENSOART00000002847	ENSOARG00000002631
novel_31	ENSOART00000002977	ENSOARG00000002752
novel_31	ENSOART00000003002	ENSOARG00000002771
novel_31	ENSOART00000003207	ENSOARG00000002959
novel_31	ENSOART00000003251	ENSOARG00000003004
novel_31	ENSOART00000003381	ENSOARG00000003115
novel_31	ENSOART00000003581	ENSOARG00000003303
novel_31	ENSOART00000003655	ENSOARG00000003368
novel_31	ENSOART00000004193	ENSOARG00000003857
novel_31	ENSOART00000004229	ENSOARG00000003888
novel_31	ENSOART00000004263	ENSOARG00000003923
novel_31	ENSOART00000004724	ENSOARG00000004329
novel_31	ENSOART00000004784	ENSOARG00000004384
novel_31	ENSOART00000004853	ENSOARG00000004456
novel_31	ENSOART00000004858	ENSOARG00000004464
novel_31	ENSOART00000004910	ENSOARG00000004511
novel_31	ENSOART00000005100	ENSOARG00000004685
novel_31	ENSOART00000005136	ENSOARG00000004714
novel_31	ENSOART00000005413	ENSOARG00000004972
novel_31	ENSOART00000005533	ENSOARG00000005078
novel_31	ENSOART00000005652	ENSOARG00000005191
novel_31	ENSOART00000005706	ENSOARG00000005243
novel_31	ENSOART00000005883	ENSOARG00000005401
novel_31	ENSOART00000005930	ENSOARG00000005442
novel_31	ENSOART00000005948	ENSOARG00000005455
novel_31	ENSOART00000005999	ENSOARG00000005491
novel_31	ENSOART00000006021	ENSOARG00000005526
novel_31	ENSOART00000006041	ENSOARG00000005545
novel_31	ENSOART00000006243	ENSOARG00000005734
novel_31	ENSOART00000006422	ENSOARG00000005898
novel_31	ENSOART00000006997	ENSOARG00000006439
novel_31	ENSOART00000007007	ENSOARG00000006446
novel_31	ENSOART00000007066	ENSOARG00000006501
novel_31	ENSOART00000007227	ENSOARG00000006649
novel_31	ENSOART00000007379	ENSOARG00000006789
novel_31	ENSOART00000007610	ENSOARG00000006996
novel_31	ENSOART00000007666	ENSOARG00000007042
novel_31	ENSOART00000007758	ENSOARG00000007124
novel_31	ENSOART00000007809	ENSOARG00000007179
novel_31	ENSOART00000008124	ENSOARG00000007460
novel_31	ENSOART00000008367	ENSOARG00000007687
novel_31	ENSOART00000008484	ENSOARG00000007790
novel_31	ENSOART00000008530	ENSOARG00000007830
novel_31	ENSOART00000009057	ENSOARG00000008322
novel_31	ENSOART00000009130	ENSOARG00000008392
novel_31	ENSOART00000009166	ENSOARG00000008424
novel_31	ENSOART00000009188	ENSOARG00000008445
novel_31	ENSOART00000009353	ENSOARG00000008582
novel_31	ENSOART00000009477	ENSOARG00000008701
novel_31	ENSOART00000009485	ENSOARG00000008704
novel_31	ENSOART00000009643	ENSOARG00000008859
novel_31	ENSOART00000009663	ENSOARG00000008873
novel_31	ENSOART00000009697	ENSOARG00000008904
novel_31	ENSOART00000009725	ENSOARG00000008923
novel_31	ENSOART00000009732	ENSOARG00000008934
novel_31	ENSOART00000009997	ENSOARG00000009182
novel_31	ENSOART00000010044	ENSOARG00000009224
novel_31	ENSOART00000010108	ENSOARG00000009286
novel_31	ENSOART00000010131	ENSOARG00000009309
novel_31	ENSOART00000010180	ENSOARG00000009352
novel_31	ENSOART00000010366	ENSOARG00000009520
novel_31	ENSOART00000010431	ENSOARG00000009573
novel_31	ENSOART00000010440	ENSOARG00000009586
novel_31	ENSOART00000010610	ENSOARG00000009748
novel_31	ENSOART00000010885	ENSOARG00000010002
novel_31	ENSOART00000011041	ENSOARG00000010146
novel_31	ENSOART00000011489	ENSOARG00000010558
novel_31	ENSOART00000011679	ENSOARG00000010733
novel_31	ENSOART00000011712	ENSOARG00000010763
novel_31	ENSOART00000011933	ENSOARG00000010974
novel_31	ENSOART00000012084	ENSOARG00000011109
novel_31	ENSOART00000012105	ENSOARG00000011127
novel_31	ENSOART00000012569	ENSOARG00000011558
novel_31	ENSOART00000012644	ENSOARG00000011626
novel_31	ENSOART00000012746	ENSOARG00000011716
novel_31	ENSOART00000012788	ENSOARG00000011756
novel_31	ENSOART00000012830	ENSOARG00000011797
novel_31	ENSOART00000012846	ENSOARG00000011811
novel_31	ENSOART00000013059	ENSOARG00000012007
novel_31	ENSOART00000013315	ENSOARG00000012246
novel_31	ENSOART00000013317	ENSOARG00000012241
novel_31	ENSOART00000013336	ENSOARG00000012268
novel_31	ENSOART00000013338	ENSOARG00000012270
novel_31	ENSOART00000013349	ENSOARG00000012278
novel_31	ENSOART00000013386	ENSOARG00000012312
novel_31	ENSOART00000013399	ENSOARG00000012327
novel_31	ENSOART00000013451	ENSOARG00000012371
novel_31	ENSOART00000013612	ENSOARG00000012518
novel_31	ENSOART00000013803	ENSOARG00000012695
novel_31	ENSOART00000013875	ENSOARG00000012765
novel_31	ENSOART00000013951	ENSOARG00000012834
novel_31	ENSOART00000014067	ENSOARG00000012942
novel_31	ENSOART00000014082	ENSOARG00000012955
novel_31	ENSOART00000014107	ENSOARG00000012978
novel_31	ENSOART00000014243	ENSOARG00000013102
novel_31	ENSOART00000014250	ENSOARG00000013086
novel_31	ENSOART00000014318	ENSOARG00000013168
novel_31	ENSOART00000014325	ENSOARG00000013178
novel_31	ENSOART00000014467	ENSOARG00000013305
novel_31	ENSOART00000014474	ENSOARG00000013310
novel_31	ENSOART00000014518	ENSOARG00000013350
novel_31	ENSOART00000014533	ENSOARG00000013363
novel_31	ENSOART00000014677	ENSOARG00000013495
novel_31	ENSOART00000014726	ENSOARG00000013541
novel_31	ENSOART00000014994	ENSOARG00000013780
novel_31	ENSOART00000015174	ENSOARG00000013929
novel_31	ENSOART00000015213	ENSOARG00000013971
novel_31	ENSOART00000015551	ENSOARG00000014280
novel_31	ENSOART00000015673	ENSOARG00000014391
novel_31	ENSOART00000015703	ENSOARG00000014420
novel_31	ENSOART00000015820	ENSOARG00000014532
novel_31	ENSOART00000015939	ENSOARG00000014641
novel_31	ENSOART00000015974	ENSOARG00000014674
novel_31	ENSOART00000016091	ENSOARG00000014782
novel_31	ENSOART00000016178	ENSOARG00000014868
novel_31	ENSOART00000016255	ENSOARG00000014933
novel_31	ENSOART00000016294	ENSOARG00000014973
novel_31	ENSOART00000016409	ENSOARG00000015073
novel_31	ENSOART00000016418	ENSOARG00000015088
novel_31	ENSOART00000016447	ENSOARG00000015113
novel_31	ENSOART00000016450	ENSOARG00000015111
novel_31	ENSOART00000016884	ENSOARG00000015521
novel_31	ENSOART00000016988	ENSOARG00000015605
novel_31	ENSOART00000017266	ENSOARG00000015855
novel_31	ENSOART00000017348	ENSOARG00000015926
novel_31	ENSOART00000017426	ENSOARG00000016002
novel_31	ENSOART00000017474	ENSOARG00000016046
novel_31	ENSOART00000017537	ENSOARG00000016101
novel_31	ENSOART00000017553	ENSOARG00000016116
novel_31	ENSOART00000017625	ENSOARG00000016185
novel_31	ENSOART00000017671	ENSOARG00000016227
novel_31	ENSOART00000017758	ENSOARG00000016307
novel_31	ENSOART00000017834	ENSOARG00000016378
novel_31	ENSOART00000017905	ENSOARG00000016430
novel_31	ENSOART00000017910	ENSOARG00000016446
novel_31	ENSOART00000017953	ENSOARG00000016488
novel_31	ENSOART00000017955	ENSOARG00000016490
novel_31	ENSOART00000018021	ENSOARG00000016548
novel_31	ENSOART00000018060	ENSOARG00000016580
novel_31	ENSOART00000018094	ENSOARG00000016607
novel_31	ENSOART00000018450	ENSOARG00000016938
novel_31	ENSOART00000018678	ENSOARG00000017161
novel_31	ENSOART00000018723	ENSOARG00000017189
novel_31	ENSOART00000018794	ENSOARG00000017266
novel_31	ENSOART00000018921	ENSOARG00000017381
novel_31	ENSOART00000019193	ENSOARG00000017638
novel_31	ENSOART00000019225	ENSOARG00000017670
novel_31	ENSOART00000019294	ENSOARG00000017728
novel_31	ENSOART00000019338	ENSOARG00000017771
novel_31	ENSOART00000019421	ENSOARG00000017850
novel_31	ENSOART00000019443	ENSOARG00000017866
novel_31	ENSOART00000019817	ENSOARG00000018211
novel_31	ENSOART00000020064	ENSOARG00000018436
novel_31	ENSOART00000020261	ENSOARG00000018613
novel_31	ENSOART00000020456	ENSOARG00000018783
novel_31	ENSOART00000020785	ENSOARG00000019089
novel_31	ENSOART00000020787	ENSOARG00000019092
novel_31	ENSOART00000020813	ENSOARG00000019114
novel_31	ENSOART00000020864	ENSOARG00000019155
novel_31	ENSOART00000020922	ENSOARG00000019212
novel_31	ENSOART00000021034	ENSOARG00000019315
novel_31	ENSOART00000021038	ENSOARG00000019319
novel_31	ENSOART00000021054	ENSOARG00000019331
novel_31	ENSOART00000021062	ENSOARG00000019340
novel_31	ENSOART00000021209	ENSOARG00000019473
novel_31	ENSOART00000021274	ENSOARG00000019533
novel_31	ENSOART00000021341	ENSOARG00000019597
novel_31	ENSOART00000021361	ENSOARG00000019615
novel_31	ENSOART00000021514	ENSOARG00000019757
novel_31	ENSOART00000021643	ENSOARG00000019879
novel_31	ENSOART00000021870	ENSOARG00000020082
novel_31	ENSOART00000021950	ENSOARG00000020160
novel_31	ENSOART00000022219	ENSOARG00000020405
novel_31	ENSOART00000022233	ENSOARG00000020416
novel_31	ENSOART00000022307	ENSOARG00000020484
novel_31	ENSOART00000022319	ENSOARG00000020492
novel_31	ENSOART00000022322	ENSOARG00000020495
novel_31	ENSOART00000022539	ENSOARG00000020688
novel_31	ENSOART00000022541	ENSOARG00000020687
novel_31	ENSOART00000022675	ENSOARG00000020812
novel_31	ENSOART00000022718	ENSOARG00000020853
novel_31	ENSOART00000022857	ENSOARG00000020979
novel_31	ENSOART00000022879	ENSOARG00000021001
novel_31	ENSOART00000023068	ENSOARG00000021169
novel_50	ENSOART00000000161	ENSOARG00000000158
novel_50	ENSOART00000000165	ENSOARG00000000152
novel_50	ENSOART00000000252	ENSOARG00000000239
novel_50	ENSOART00000000299	ENSOARG00000000279
novel_50	ENSOART00000000457	ENSOARG00000000418
novel_50	ENSOART00000000471	ENSOARG00000000443
novel_50	ENSOART00000000566	ENSOARG00000000528
novel_50	ENSOART00000000592	ENSOARG00000000555
novel_50	ENSOART00000000603	ENSOARG00000000564
novel_50	ENSOART00000000703	ENSOARG00000000656
novel_50	ENSOART00000000784	ENSOARG00000000733
novel_50	ENSOART00000001063	ENSOARG00000000994
novel_50	ENSOART00000001087	ENSOARG00000001010
novel_50	ENSOART00000001355	ENSOARG00000001269
novel_50	ENSOART00000001376	ENSOARG00000001288
novel_50	ENSOART00000001436	ENSOARG00000001339
novel_50	ENSOART00000001461	ENSOARG00000001361
novel_50	ENSOART00000001510	ENSOARG00000001408
novel_50	ENSOART00000001609	ENSOARG00000001505
novel_50	ENSOART00000001634	ENSOARG00000001531
novel_50	ENSOART00000001747	ENSOARG00000001620
novel_50	ENSOART00000001774	ENSOARG00000001646
novel_50	ENSOART00000001864	ENSOARG00000001730
novel_50	ENSOART00000001998	ENSOARG00000001856
novel_50	ENSOART00000002022	ENSOARG00000001882
novel_50	ENSOART00000002095	ENSOARG00000001950
novel_50	ENSOART00000002115	ENSOARG00000001968
novel_50	ENSOART00000002134	ENSOARG00000001978
novel_50	ENSOART00000002292	ENSOARG00000002125
novel_50	ENSOART00000002363	ENSOARG00000002188
novel_50	ENSOART00000002437	ENSOARG00000002251
novel_50	ENSOART00000002451	ENSOARG00000002267
novel_50	ENSOART00000002520	ENSOARG00000002328
novel_50	ENSOART00000002661	ENSOARG00000002444
novel_50	ENSOART00000002668	ENSOARG00000002461
novel_50	ENSOART00000003019	ENSOARG00000002784
novel_50	ENSOART00000003433	ENSOARG00000003160
novel_50	ENSOART00000003806	ENSOARG00000003502
novel_50	ENSOART00000003857	ENSOARG00000003552
novel_50	ENSOART00000004258	ENSOARG00000003916
novel_50	ENSOART00000004295	ENSOARG00000003952
novel_50	ENSOART00000004503	ENSOARG00000004140
novel_50	ENSOART00000004629	ENSOARG00000004244
novel_50	ENSOART00000004826	ENSOARG00000004436
novel_50	ENSOART00000004878	ENSOARG00000004480
novel_50	ENSOART00000005030	ENSOARG00000004606
novel_50	ENSOART00000005357	ENSOARG00000004918
novel_50	ENSOART00000005469	ENSOARG00000005016
novel_50	ENSOART00000005487	ENSOARG00000005040
novel_50	ENSOART00000005712	ENSOARG00000005237
novel_50	ENSOART00000005796	ENSOARG00000005315
novel_50	ENSOART00000005830	ENSOARG00000005348
novel_50	ENSOART00000005957	ENSOARG00000005467
novel_50	ENSOART00000005983	ENSOARG00000005492
novel_50	ENSOART00000006044	ENSOARG00000005541
novel_50	ENSOART00000006340	ENSOARG00000005824
novel_50	ENSOART00000006397	ENSOARG00000005871
novel_50	ENSOART00000006583	ENSOARG00000006047
novel_50	ENSOART00000006624	ENSOARG00000006084
novel_50	ENSOART00000006742	ENSOARG00000006193
novel_50	ENSOART00000007580	ENSOARG00000006971
novel_50	ENSOART00000007707	ENSOARG00000007081
novel_50	ENSOART00000007777	ENSOARG00000007144
novel_50	ENSOART00000007803	ENSOARG00000007168
novel_50	ENSOART00000007862	ENSOARG00000007226
novel_50	ENSOART00000007923	ENSOARG00000007274
novel_50	ENSOART00000008039	ENSOARG00000007382
novel_50	ENSOART00000008065	ENSOARG00000007406
novel_50	ENSOART00000008101	ENSOARG00000007442
novel_50	ENSOART00000008168	ENSOARG00000007502
novel_50	ENSOART00000008407	ENSOARG00000007715
novel_50	ENSOART00000008440	ENSOARG00000007756
novel_50	ENSOART00000008574	ENSOARG00000007879
novel_50	ENSOART00000008746	ENSOARG00000008024
novel_50	ENSOART00000008794	ENSOARG00000008080
novel_50	ENSOART00000008867	ENSOARG00000008151
novel_50	ENSOART00000009180	ENSOARG00000008438
novel_50	ENSOART00000009201	ENSOARG00000008454
novel_50	ENSOART00000009266	ENSOARG00000008507
novel_50	ENSOART00000009364	ENSOARG00000008595
novel_50	ENSOART00000009373	ENSOARG00000008609
novel_50	ENSOART00000009410	ENSOARG00000008645
novel_50	ENSOART00000009413	ENSOARG00000008640
novel_50	ENSOART00000009610	ENSOARG00000008828
novel_50	ENSOART00000009612	ENSOARG00000008827
novel_50	ENSOART00000009739	ENSOARG00000008941
novel_50	ENSOART00000009943	ENSOARG00000009133
novel_50	ENSOART00000010369	ENSOARG00000009508
novel_50	ENSOART00000010464	ENSOARG00000009604
novel_50	ENSOART00000010701	ENSOARG00000009833
novel_50	ENSOART00000010955	ENSOARG00000010065
novel_50	ENSOART00000010961	ENSOARG00000010073
novel_50	ENSOART00000011057	ENSOARG00000010156
novel_50	ENSOART00000011072	ENSOARG00000010174
novel_50	ENSOART00000011093	ENSOARG00000010200
novel_50	ENSOART00000011214	ENSOARG00000010307
novel_50	ENSOART00000011478	ENSOARG00000010546
novel_50	ENSOART00000011571	ENSOARG00000010627
novel_50	ENSOART00000011654	ENSOARG00000010712
novel_50	ENSOART00000011699	ENSOARG00000010754
novel_50	ENSOART00000011761	ENSOARG00000010809
novel_50	ENSOART00000011905	ENSOARG00000010943
novel_50	ENSOART00000011916	ENSOARG00000010947
novel_50	ENSOART00000011941	ENSOARG00000010979
novel_50	ENSOART00000012086	ENSOARG00000011114
novel_50	ENSOART00000012476	ENSOARG00000011475
novel_50	ENSOART00000013125	ENSOARG00000012065
novel_50	ENSOART00000013262	ENSOARG00000012192
novel_50	ENSOART00000013470	ENSOARG00000012388
novel_50	ENSOART00000013625	ENSOARG00000012525
novel_50	ENSOART00000013751	ENSOARG00000012647
novel_50	ENSOART00000013848	ENSOARG00000012740
novel_50	ENSOART00000014214	ENSOARG00000013077
novel_50	ENSOART00000014247	ENSOARG00000013106
novel_50	ENSOART00000014278	ENSOARG00000013135
novel_50	ENSOART00000014374	ENSOARG00000013221
novel_50	ENSOART00000014378	ENSOARG00000013220
novel_50	ENSOART00000014399	ENSOARG00000013244
novel_50	ENSOART00000014546	ENSOARG00000013373
novel_50	ENSOART00000014812	ENSOARG00000013613
novel_50	ENSOART00000015079	ENSOARG00000013854
novel_50	ENSOART00000015089	ENSOARG00000013865
novel_50	ENSOART00000015178	ENSOARG00000013941
novel_50	ENSOART00000015210	ENSOARG00000013963
novel_50	ENSOART00000015220	ENSOARG00000013977
novel_50	ENSOART00000015314	ENSOARG00000014066
novel_50	ENSOART00000015417	ENSOARG00000014153
novel_50	ENSOART00000015553	ENSOARG00000014282
novel_50	ENSOART00000015604	ENSOARG00000014329
novel_50	ENSOART00000015611	ENSOARG00000014330
novel_50	ENSOART00000015739	ENSOARG00000014456
novel_50	ENSOART00000015798	ENSOARG00000014513
novel_50	ENSOART00000016193	ENSOARG00000014876
novel_50	ENSOART00000016288	ENSOARG00000014959
novel_50	ENSOART00000016324	ENSOARG00000015000
novel_50	ENSOART00000016327	ENSOARG00000015005
novel_50	ENSOART00000016421	ENSOARG00000015082
novel_50	ENSOART00000016442	ENSOARG00000015104
novel_50	ENSOART00000016584	ENSOARG00000015243
novel_50	ENSOART00000016662	ENSOARG00000015310
novel_50	ENSOART00000016815	ENSOARG00000015455
novel_50	ENSOART00000016854	ENSOARG00000015489
novel_50	ENSOART00000016947	ENSOARG00000015575
novel_50	ENSOART00000017132	ENSOARG00000015737
novel_50	ENSOART00000017322	ENSOARG00000015908
novel_50	ENSOART00000017588	ENSOARG00000016153
novel_50	ENSOART00000017605	ENSOARG00000016165
novel_50	ENSOART00000018163	ENSOARG00000016675
novel_50	ENSOART00000018402	ENSOARG00000016894
novel_50	ENSOART00000018469	ENSOARG00000016957
novel_50	ENSOART00000018538	ENSOARG00000017027
novel_50	ENSOART00000018626	ENSOARG00000017115
novel_50	ENSOART00000018711	ENSOARG00000017194
novel_50	ENSOART00000018740	ENSOARG00000017218
novel_50	ENSOART00000019108	ENSOARG00000017559
novel_50	ENSOART00000019153	ENSOARG00000017601
novel_50	ENSOART00000019304	ENSOARG00000017739
novel_50	ENSOART00000019381	ENSOARG00000017810
novel_50	ENSOART00000019576	ENSOARG00000017980
novel_50	ENSOART00000019646	ENSOARG00000018049
novel_50	ENSOART00000019690	ENSOARG00000018089
novel_50	ENSOART00000020093	ENSOARG00000018459
novel_50	ENSOART00000020245	ENSOARG00000018596
novel_50	ENSOART00000020364	ENSOARG00000018710
novel_50	ENSOART00000020488	ENSOARG00000018814
novel_50	ENSOART00000020509	ENSOARG00000018831
novel_50	ENSOART00000020579	ENSOARG00000018898
novel_50	ENSOART00000020737	ENSOARG00000019047
novel_50	ENSOART00000020767	ENSOARG00000019071
novel_50	ENSOART00000020817	ENSOARG00000019118
novel_50	ENSOART00000020889	ENSOARG00000019180
novel_50	ENSOART00000021242	ENSOARG00000019506
novel_50	ENSOART00000021676	ENSOARG00000019910
novel_50	ENSOART00000021899	ENSOARG00000020114
novel_50	ENSOART00000021924	ENSOARG00000020137
novel_50	ENSOART00000022364	ENSOARG00000020529
novel_50	ENSOART00000022498	ENSOARG00000020652
novel_50	ENSOART00000022563	ENSOARG00000020710
novel_50	ENSOART00000022571	ENSOARG00000020718
novel_50	ENSOART00000022743	ENSOARG00000020875
novel_50	ENSOART00000022825	ENSOARG00000020950
novel_41	ENSOART00000000290	ENSOARG00000000278
novel_41	ENSOART00000000304	ENSOARG00000000285
novel_41	ENSOART00000000369	ENSOARG00000000351
novel_41	ENSOART00000000384	ENSOARG00000000368
novel_41	ENSOART00000000416	ENSOARG00000000386
novel_41	ENSOART00000000498	ENSOARG00000000468
novel_41	ENSOART00000000526	ENSOARG00000000492
novel_41	ENSOART00000000541	ENSOARG00000000505
novel_41	ENSOART00000000590	ENSOARG00000000531
novel_41	ENSOART00000000711	ENSOARG00000000665
[truncated: 176 more rows]
